# Supplementary material for: MiR-190b, the highest up-regulated miRNA in ERα-positive compared to ERα-negative breast tumors, a new biomarker in breast cancers?
Source: BMC Cancer. 2015 Jul 5;15:499. doi: 10.1186/s12885-015-1505-5 (PMC4491222; doi:10.1186/s12885-015-1505-5)
Supplement: Additional file 1: Table S1. — Relative mRNA expression level of 804 miRNAs studied in normal, ER+ and ER- breast tissues. For each miRNA, we give the number of samples analyzed (Nb), the median and the range (min and max) of mRNA level relative to normal breast tissue samples, the median of cycle threshold (Ct) obtained by RT-qPCR, the fold change (FC) between ER+ and ER- tumors and the p-value associated to Mann-Whitney's test (ns for not significant when p-value >0,05). The miRNAs are alphabetically ranked. [file 12885_2015_1505_MOESM1_ESM.xls]

## Sheet: Feuil1
Supplemental Table 1: Relative mRNA expression level of 804 miRNAs studied in normal, ER+ and ER- breast tissues.
For each miRNA, we give the number of samples analyzed (Nb), the median and the range (min and max) of mRNA level relative to normal breast tissue samples, the median of cycle threshold (Ct) obtained by RT-qPCR, the fold change (FC) between ER+ and ER- tumors and the p-value associated to Mann-Whitney's test (ns for not significant when p-value >0,05). The miRNAs are alphabetically ranked.
		Normal breast tissues						ER+ breast tumors						ER- breast tumors						ER+/ER-		Nb of groups with a median Ct>30	Percent of samples with a Ct>30
Official Name	Assay Name	Nb	Median	Min	Max	Ct		Nb	Median	Min	Max	Ct		Nb	Median	Min	Max	Ct		FC	p-value
let-7a1	hsa-let-7a	8	1	0.493524	1.56395	20.2902		21	0.585379	0.346438	1.22572	19.279		10	0.462083	0.0904506	1.12881	20.2426		1.26683	ns	0	0
let-7a1	hsa-let-7a*	8	1	0.0322266	3.14702	29.5158		21	1.71721	0.721906	4.23023	27.2788		10	1.41005	0.0504682	2.83234	28.1905		1.21783	ns	0	0.153846
let-7b	hsa-let-7b	8	1	0.677898	1.59416	19.8185		21	0.466647	0.0980493	1.08838	19.2043		10	0.364734	0.0397219	0.982967	20.3615		1.27942	ns	0	0
let-7b	hsa-let-7b*	8	1	0.45468	3.11512	29.4292		21	0.622541	0.317116	1.79098	28.5257		10	1.54617	0.397984	3.38573	27.6578		-2.48364	0.0038	0	0.102564
let-7c	hsa-let-7c	8	1	0.464216	1.63223	21.4251		21	0.19932	0.10478	0.574935	21.8668		10	0.175454	0.0273526	0.394743	23.1056		1.13602	ns	0	0
let-7c	hsa-let-7c*	8	1	0.416259	10.5084	32.4866		21	2.88557	0.511804	18.0893	31.0821		10	7.64704	4.22972	18.9135	29.7254		-2.6501	0.0083	2	0.666667
let-7d	hsa-let-7d	8	1	0.534377	2.10086	23.0846		21	0.576386	0.215876	0.815552	22.9586		10	0.500385	0.202345	1.20826	23.267		1.15188	ns	0	0
let-7d	hsa-let-7d*	5	1	0.447656	2.01165	26.6553		15	0.441601	0.172435	1.04888	25.7067		10	0.547789	0.230828	1.47505	25.5836		-1.24046	ns	0	0
let-7e	hsa-let-7e	8	1	0.245125	10.3278	21.8931		21	2.01915	0.076509	12.2051	21.0194		10	1.19009	0.221256	3.20575	21.8374		1.69663	ns	0	0
let-7e	hsa-let-7e*	8	1	0.374376	2.33676	28.2439		21	0.627135	0.295668	1.7178	27.017		10	1.19167	0.280829	2.153	27.1367		-1.90018	ns	0	0.025641
let-7f1	hsa-let-7f	8	1	0.137212	2.05237	25.6514		21	1.48797	0.36895	4.6769	23.5862		10	0.832888	0.239632	2.41839	24.4534		1.78652	ns	0	0
let-7f1	hsa-let-7f-1*	8	1	0.367882	3.83495	31.4018		21	0.732241	0.260505	1.55374	30.4298		10	1.69489	0.532089	3.33406	29.4109		-2.31466	0.0009	2	0.564103
let-7f2	hsa-let-7f-2*	8	1	0.0202461	3.62916	31.5432		21	1.84381	0.333065	4.16816	30.1311		10	1.46783	0.111609	3.43736	30.7981		1.25615	ns	3	0.692308
let-7g	hsa-let-7g	8	1	0.0834648	2.10476	23.4901		21	0.499413	0.118701	1.27543	23.2919		10	0.365254	0.0976267	0.651011	23.9398		1.3673	ns	0	0
let-7g	hsa-let-7g*	8	1	0.180722	5.07887	27.9808		21	1.26488	0.173198	5.59025	27.7106		10	2.83658	0.923475	3.86007	26.5715		-2.24257	ns	0	0.0512821
let-7i	hsa-let-7i	8	1	0.120909	1.75334	23.4553		21	0.490498	0.183492	1.39299	22.7455		10	0.543327	0.101601	1.84981	22.9768		-1.10771	ns	0	0
let-7i	hsa-let-7i*	8	1	0.14139	1.85174	27.3525		21	0.321463	0.043537	0.941593	28.1058		10	0.258042	0.0280359	0.68931	28.2429		1.24578	ns	0	0.102564
miR-1-2	hsa-miR-1	8	1	0.057856	4.37376	32.3737		21	0.433201	0.0671789	2700.43	32.6972		10	0.206004	0.0137608	1.69039	34.3859		2.10287	ns	3	0.948718
miR-7-1	hsa-miR-7	8	1	0.149507	7.79895	31.195		21	2.56839	0.717569	41.7016	29.5012		10	6.53451	1.07936	105.409	28.0997		-2.54421	0.0495	1	0.461538
miR-7-1	hsa-miR-7-1*	8	1	0.567805	2.35	32.24		21	0.826967	0.320187	2.92929	31.352		10	1.61684	0.588888	7.44884	30.4718		-1.95514	0.0495	3	0.794872
miR-7-2	hsa-miR-7-2*	8	1	0.208405	2.52455	32.5786		21	0.269812	0.0822302	2.1919	32.4303		10	0.353388	0.188729	1.45876	32.0003		-1.30975	ns	3	1
miR-9-1	hsa-miR-9	8	1	0.00745616	11.9754	31.1219		21	0.839673	0.00295909	3.00373	31.4346		10	2.16963	0.191616	137.403	30.0555		-2.5839	ns	3	0.717949
miR-9-1	hsa-miR-9*	8	1	0.00403588	2.74393	34.5807		17	0.21312	0.0161307	1.06592	34.9316		10	0.864796	0.0091509	32.3672	32.9302		-4.05779	ns	3	0.971429
miR-10a	hsa-miR-10a	8	1	0.0682056	2.83298	25.8949		21	0.597432	0.234496	1.67721	25.7887		10	0.317734	0.0746246	1.55231	26.7011		1.88029	ns	0	0.025641
miR-10a	hsa-miR-10a*	8	1	0.35547	6.86411	33.5248		21	1.58455	0.32361	4.96581	32.7322		10	2.44033	0.134878	6.72669	32.1548		-1.54008	ns	3	0.948718
miR-10b	hsa-miR-10b	8	1	0.0824722	1.64948	27.7093		21	0.46777	0.287582	1.09211	27.3259		10	0.458753	0.0617755	1.08882	27.8817		1.01966	ns	0	0.0512821
miR-10b	hsa-miR-10b*	8	1	0.0883371	4.39161	32.1089		20	0.721673	0.218827	1.68407	31.2464		10	0.49675	0.00891054	1.19601	32.5386		1.45279	ns	3	0.868421
miR-15a	hsa-miR-15a	8	1	0.0379483	2.6663	27.1954		21	1.04453	0.420725	4.72412	26.1204		10	0.796043	0.196346	5.62588	26.6556		1.31215	ns	0	0.0512821
miR-15a	hsa-miR-15a*	8	1	0.597081	2.70896	30.1024		21	0.966653	0.341021	2.18614	29.0179		10	2.75992	0.773266	3.75062	28.1154		-2.85513	0.0006	1	0.282051
miR-15b	hsa-miR-15b	8	1	0.163317	6.0924	23.0502		21	1.74996	0.0929488	12.796	22.3651		10	2.11907	0.142091	8.30062	22.0497		-1.21093	ns	0	0
miR-15b	hsa-miR-15b*	8	1	0.0816457	1.70832	31.4771		21	1.77721	0.902329	5.39404	29.2862		10	3.53027	1.12398	9.06583	28.5079		-1.98641	ns	1	0.230769
miR-16-1	hsa-miR-16	8	1	0.0331556	2.18799	23.3938		21	0.947096	0.291961	2.37548	22.2415		10	1.3111	0.291687	4.02736	21.8053		-1.38433	ns	0	0
miR-16-1	hsa-miR-16-1*	8	1	0.472216	2.61477	31.5052		21	0.77322	0.395022	4.94369	30.2926		10	2.24325	0.747482	3.61272	29.1738		-2.90118	0.0022	2	0.487179
miR-16-2	hsa-miR-16-2*	8	1	0.656848	2.65306	31.6262		21	1.22502	0.463945	2.63552	30.4194		10	2.63559	0.367331	5.66276	29.5426		-2.15147	0.0238	2	0.538462
miR-17	hsa-miR-17	8	1	0.0243923	1.88447	25.7015		21	0.790814	0.315903	2.66643	24.7571		10	1.36146	0.262299	4.47004	23.4405		-1.7216	ns	0	0.025641
miR-17-3p	hsa-miR-17-3p	8	1	0.0995771	1.83292	28.4559		21	0.452545	0.107825	2.32649	27.6923		10	0.777673	0.261587	16.8157	27.1862		-1.71844	ns	0	0.0769231
miR-18a	hsa-miR-18a*	8	1	0.650402	2.31579	31.0067		21	0.70585	0.218389	1.92757	30.3272		10	3.69941	0.875204	21.3987	27.481		-5.24107	<0,0001	2	0.487179
miR-18a/18b	hsa-miR-18a/b	8	1	0.201553	2.96953	29.9289		21	0.551372	0.227103	4.38562	28.9294		10	2.56324	0.27295	20.0028	27.2606		-4.64885	ns	0	0.282051
miR-18b	hsa-miR-18b*	8	1	0.305109	3.97002	32.4036		21	1.0001	0.45347	4.40304	30.8137		10	2.70946	1.14901	6.36502	29.1752		-2.7092	0.0002	2	0.589744
miR-19a	hsa-miR-19a	8	1	0.0186056	2.788	25.6902		21	0.652396	0.18369	3.64978	24.6077		10	1.18697	0.0350897	4.82076	24.8675		-1.81941	ns	0	0.0512821
miR-19a	hsa-miR-19a*	7	1	0.161778	274.276	44.4049		20	88.0737	1.58607	544.893	36.0356		10	291.548	9.19619	999.553	34.6348		-3.31028	0.0367	3	1
miR-19b1	hsa-miR-19b	8	1	0.00752155	3.20623	26.2255		21	0.829476	0.204488	3.88763	24.7614		10	1.00966	0.0260354	5.55953	25.3501		-1.21723	ns	0	0.0512821
miR-19b1	hsa-miR-19b-1*	8	1	0.161843	6.5783	29.2551		21	1.11798	0.0831603	4.69464	29.1799		10	4.47359	0.624509	10.4478	27.1623		-4.00147	0.012	0	0.153846
miR-19b2	hsa-miR-19b-2*	5	1	0.0157226	112.5	43.6649		12	2.47973	0.0320569	23.3502	42.5471		9	1.78136	0.16366	63.6457	42.7804		1.39204	ns	3	1
miR-20a	hsa-miR-20a	8	1	0.0118692	1.48023	25.6884		21	0.537414	0.200854	3.15412	24.5335		10	1.51399	0.151282	7.58495	23.4035		-2.81718	ns	0	0.025641
miR-20a	hsa-miR-20a*	8	1	0.0842322	1.77357	30.1026		21	0.393351	0.09979	1.04133	29.5613		10	0.302728	0.0756854	2.44756	30.0106		1.29935	ns	2	0.461538
miR-20b	hsa-miR-20b	8	1	0.0235729	1.94338	27.9679		21	0.643439	0.270098	4.35508	26.8594		10	1.50494	0.186928	9.38608	25.6511		-2.3389	ns	0	0.0512821
miR-20b	hsa-miR-20b*	8	1	0.0424474	5.19412	32.6178		21	1.97768	0.429887	12.6485	31.6684		10	3.95244	2.79339	6.09249	30.7623		-1.99852	0.0329	3	0.897436
miR-21	hsa-miR-21	8	1	0.0105227	3.46944	21.9284		21	3.09445	1.43694	9.39724	18.9676		10	4.11343	0.104245	16.4416	19.4854		-1.32929	ns	0	0
miR-21	hsa-miR-21*	8	1	0.260242	1.75384	30.3656		21	0.203665	0.0600763	0.558838	30.975		10	0.184881	0.0757285	0.29837	31.2361		1.1016	ns	3	0.794872
miR-22	hsa-miR-22	8	1	0.360692	3.50076	24.833		21	1.01652	0.222644	5.03649	24.5534		10	2.17756	0.274934	4.8401	23.6647		-2.14218	ns	0	0
miR-22	hsa-miR-22*	8	1	0.0772278	7.38588	28.8238		21	1.95186	0.22139	5.08894	27.1251		10	1.72416	0.204958	5.17474	27.7451		1.13207	ns	0	0.128205
miR-23a	hsa-miR-23a*	8	1	0.0348932	2.00219	31.5536		21	0.315211	0.0121729	2.35394	33.2824		10	1.09749	0.41036	1.84274	31.455		-3.48175	0.0038	3	1
miR-23a/23b	hsa-miR-23a/b	8	1	0.180661	2.32641	21.4632		21	0.910818	0.297157	2.68063	20.5396		10	1.11525	0.352595	2.07356	20.4629		-1.22444	ns	0	0
miR-23b	hsa-miR-23b*	8	1	0.215004	5.80824	30.92		21	1.052	0.0960421	3.44267	30.8896		10	1.88868	0.751993	5.76389	30.0647		-1.79532	ns	3	0.692308
miR-24-1	hsa-miR-24	8	1	0.0241712	1.83698	23.5672		21	0.707374	0.177397	3.05646	22.4574		10	0.726819	0.187634	1.98516	22.3033		-1.02749	ns	0	0
miR-24-1	hsa-miR-24-1*	8	1	0.000203332	3.47183	32.6138		21	1.38526	0.00461016	9.83902	32.2862		10	1.12739	0.418754	4.03364	32.5772		1.22873	ns	3	0.923077
miR-24-2	hsa-miR-24-2*	8	1	0.23636	4.66669	29.7819		21	0.581699	0.137987	1.78351	29.8125		10	1.17962	0.29943	3.39047	28.6346		-2.0279	0.0296	0	0.358974
miR-25	hsa-miR-25	8	1	0.261967	1.18693	25.8265		21	0.789656	0.245809	2.04401	24.6965		10	1.90017	0.315458	8.39214	22.9125		-2.40633	0.0495	0	0
miR-25	hsa-miR-25*	8	1	0.310875	10.349	31.7061		21	1.79914	0.348752	20.8624	30.9506		10	4.49348	1.02793	14.8098	29.6558		-2.49757	0.0495	2	0.641026
miR-26a1	hsa-miR-26a	8	1	0.0936813	2.56614	23.7614		21	0.585824	0.283578	3.86031	22.7771		10	0.278838	0.0849588	0.860851	24.3459		2.10095	0.0014	0	0
miR-26a1	hsa-miR-26a-1*	8	1	0.00355743	2.01813	33.9915		21	1.3795	0.435326	6.96166	31.8722		10	0.828702	0.0976765	2.87445	32.9586		1.66465	ns	3	1
miR-26a2	hsa-miR-26a-2*	8	1	0.000265486	7.33675	33.4079		21	2.8951	0.498147	12.9022	31.9691		10	1.97965	0.825296	5.92661	32.4644		1.46243	ns	3	0.974359
miR-26b	hsa-miR-26b	8	1	0.0784873	2.57339	24.2699		21	0.518907	0.213076	2.79022	23.4248		10	0.247406	0.0434336	0.655636	25.2629		2.09739	0.005	0	0
miR-26b	hsa-miR-26b*	8	1	0.229344	8.93713	29.809		21	1.21913	0.131148	7.97181	29.7315		10	1.4565	0.780913	2.44735	29.4104		-1.19471	ns	0	0.333333
miR-27a	hsa-miR-27a	8	1	0.00279636	1.43366	21.9553		21	0.855483	0.263666	3.01437	20.8517		10	0.37752	0.0623153	3.91933	22.2013		2.26606	ns	0	0.025641
miR-27a	hsa-miR-27a*	8	1	0.0638709	3.82336	25.9462		21	1.62112	0.0363526	18.4999	25.2852		10	0.563144	0.0479104	3.83494	26.7794		2.87869	ns	0	0.0512821
miR-27b	hsa-miR-27b	8	1	0.0151989	2.05189	23.6092		21	0.710898	0.23795	4.07117	22.7369		10	0.283771	0.0419441	1.719	24.6147		2.50518	ns	0	0.025641
miR-27b	hsa-miR-27b*	8	1	0.0696551	3.05431	31.1686		21	0.882294	0.258519	7.02968	31.3949		10	1.32701	0.943189	4.02832	30.8411		-1.50405	ns	3	0.794872
miR-28	hsa-miR-28	8	1	0.109564	1.81597	27.3736		21	0.472353	0.182966	1.76688	27.0831		10	0.688959	0.183343	2.9774	26.731		-1.45857	ns	0	0.025641
miR-28-3p	hsa-miR-28-3p	8	1	0.492182	1.86838	27.0378		21	0.477254	0.200321	1.64443	26.4386		10	0.988308	0.188138	3.89469	26.0372		-2.07082	0.0365	0	0
miR-29a	hsa-miR-29a	8	1	0.0394359	2.18062	22.8285		21	0.551904	0.204645	2.26789	21.8379		10	0.534948	0.0526913	2.28954	22.3826		1.0317	ns	0	0
miR-29a	hsa-miR-29a*	8	1	0.0779681	1.8093	29.0005		21	0.312238	0.106606	1.42854	29.2698		10	0.189156	0.0275603	0.966931	30.0462		1.65069	ns	1	0.282051
miR-29b1	hsa-miR-29b	8	1	0.0358857	4.32354	26.6372		21	1.53254	0.624945	18.848	24.7877		10	0.865982	0.160101	6.13493	26.1571		1.76972	ns	0	0.025641
miR-29b1	hsa-miR-29b-1*	8	1	0.189415	3.173	29.6022		21	1.77935	0.212607	8.21608	28.8024		10	1.05161	0.429443	2.53457	29.5739		1.69203	ns	0	0.230769
miR-29b2	hsa-miR-29b-2*	8	1	0.0751978	2.94885	29.3158		21	1.88235	0.158744	7.60298	28.4561		10	0.69389	0.241593	1.50938	29.9034		2.71276	0.0038	0	0.230769
miR-29c	hsa-miR-29c	8	1	0.0469204	2.09098	23.455		21	0.613711	0.268404	3.223	22.2992		10	0.533008	0.0394484	2.68164	22.7806		1.15141	ns	0	0
miR-29c	hsa-miR-29c*	8	1	0.283632	2.47451	27.762		21	2.07482	0.214838	7.48808	26.7838		10	0.663343	0.314594	2.35473	28.491		3.12783	0.0038	0	0
miR-30a	hsa-miR-30a*	8	1	0.163153	1.52734	26.6311		21	0.562585	0.180978	3.12064	25.3212		10	0.278515	0.0343287	0.959095	27.0061		2.01995	0.0135	0	0
miR-30a/30e-5p	hsa-miR-30a/e-5p	8	1	0.195458	1.29872	23.3644		21	0.685001	0.387481	3.2381	21.9558		10	0.520728	0.0478856	1.57989	22.9973		1.31547	ns	0	0
miR-30b	hsa-miR-30b	8	1	0.196714	1.74236	25.9845		21	0.760996	0.337927	3.78259	24.4335		10	0.831945	0.203109	2.03635	25.002		-1.09323	ns	0	0
miR-30b	hsa-miR-30b*	8	1	0.114322	4.03737	30.4648		21	1.27476	0.237642	6.68891	30.2111		10	0.778483	0.358837	2.15693	30.986		1.6375	ns	3	0.666667
miR-30c1	hsa-miR-30c-1*	8	1	0.618402	8.50116	31.4171		21	1.80607	0.470098	6.83006	30.699		10	1.55713	0.15494	2.93447	30.9066		1.15987	ns	3	0.794872
miR-30c2	hsa-miR-30c	8	1	0.0352673	8.70001	23.0536		21	1.9913	0.152853	11.2882	22.1829		10	0.867742	0.0743037	3.40952	23.4644		2.29481	0.0329	0	0
miR-30c2	hsa-miR-30c-2*	8	1	0.19045	6.06933	30.6501		21	2.19481	0.133644	17.1386	29.7153		10	1.30397	0.204402	2.32593	30.4687		1.68318	0.0365	2	0.564103
miR-30d	hsa-miR-30d	8	1	0.32918	3.7273	31.4287		21	0.528762	0.0767794	1.92306	30.439		10	1.747	0.254784	4.03353	29.4448		-3.30396	0.0044	2	0.74359
miR-30d	hsa-miR-30d*	8	1	0.547045	1.45469	31.2945		21	0.630764	0.286844	1.77427	30.451		10	0.841374	0.39712	1.30079	30.2414		-1.3339	ns	3	0.666667
miR-30e	hsa-miR-30e	8	1	0.110445	9.13396	23.8302		21	3.02119	0.288662	13.6457	22.4301		10	1.40646	0.0819611	5.72912	23.4451		2.14808	0.0405	0	0
miR-30e	hsa-miR-30e*	8	1	0.107283	9.43475	26.4595		21	1.77207	0.0826353	8.46407	25.705		10	0.793026	0.108833	2.82053	26.9229		2.23457	ns	0	0
miR-31	hsa-miR-31	8	1	0.0799747	1.81183	27.938		21	0.256695	0.034158	1.3254	28.2387		10	0.439405	0.0698408	3.0666	27.6726		-1.71178	ns	0	0.102564
miR-31	hsa-miR-31*	8	1	0.000150641	10.5963	32.674		21	2.20765	0.0351222	36.7053	31.6763		10	1.36111	0.264238	19.7295	32.3584		1.62195	ns	3	0.871795
miR-32	hsa-miR-32	7	1	0.123829	2.95224	32.5247		21	2.08539	0.463641	24.9509	30.0361		10	1.02809	0.124498	11.9264	30.2564		2.02842	ns	3	0.578947
miR-33a	hsa-miR-33	8	1	4.16835e-05	2.67701	31.0643		21	1.92876	0.335499	10.9336	27.8322		10	1.46537	0.0481494	49.8001	29.0231		1.31623	ns	1	0.25641
miR-33a	hsa-miR-33a*	8	1	0.381394	4.52157	32.1337		21	1.20689	0.0798285	6.23457	31.9039		10	1.85483	0.772461	3.43406	31.3626		-1.53687	ns	3	0.974359
miR-33b	hsa-miR-33b	8	1	0.0623422	1.57434	30.169		21	0.726725	0.0177251	7.43217	28.9256		10	0.135233	0.0632723	0.576912	31.1742		5.37386	0.0019	2	0.512821
miR-33b	hsa-miR-33b*	8	1	0.0918234	3.09213	26.7175		21	0.271272	0.0817599	2.55061	26.7805		10	0.411056	0.103567	0.854939	26.6212		-1.51529	ns	0	0
miR-34a	hsa-miR-34a	8	1	0.0449207	2.48261	25.8661		21	0.892841	0.290542	4.46828	24.4504		10	0.821721	0.182668	8.01623	25.1368		1.08655	ns	0	0.025641
miR-34a	hsa-miR-34a*	8	1	0.452782	2.5118	30.6806		21	0.711563	0.114504	1.86943	29.7172		10	0.930326	0.129049	2.21375	29.9905		-1.30744	ns	1	0.564103
miR-34b	hsa-miR-34b	8	1	0.152215	5.77602	33.2319		21	1.43212	0.0258714	16.3537	31.0156		10	0.40969	0.0855559	2.23083	32.6878		3.49562	0.0448	3	0.794872
miR-34b	hsa-miR-34b	8	1	0.403859	1.452	31.5792		21	0.541218	0.118243	1.64022	30.4779		10	0.908083	0.299622	2.30505	30.1865		-1.67785	ns	3	0.74359
miR-34c	hsa-miR-34c	8	1	4.12376e-05	2.50108	31.287		21	0.93197	0.166841	8.69871	30.0766		9	0.244295	0.0242131	1.59576	32.0598		3.81493	ns	3	0.684211
miR-34c-3p	hsa-miR-34c-3p	8	1	0.451678	3.27687	30.2507		21	0.50945	0.297788	3.1153	29.1498		10	1.86574	0.556278	3.0112	28.1596		-3.66226	0.0011	1	0.307692
miR-92a1	hsa-miR-92	8	1	0.730966	1.78159	23.2081		21	0.471971	0.143394	0.875676	23.0867		10	0.900393	0.333789	4.47112	21.515		-1.90773	0.0019	0	0
miR-92a1	hsa-miR-92a-1*	8	1	0.238287	18.6761	30.9076		21	0.980966	0.12235	5.28928	30.981		10	0.771915	0.311292	3.81142	31.4073		1.27082	ns	3	0.74359
miR-92a2	hsa-miR-92a-2*	8	1	0.0382732	1.79444	34.9072		20	1.60773	4.79666e-05	5.62603	34.467		10	0.934075	0.00250792	4.59619	35.4034		1.7212	ns	3	1
miR-92b	hsa-miR-92b	8	1	0.641593	1.95305	26.5347		21	0.96138	0.442665	3.57808	25.3555		10	1.84813	1.01121	4.63806	24.3539		-1.92237	0.017	0	0
miR-93	hsa-miR-93	8	1	0.0388744	1.55697	26.1212		21	0.96297	0.364614	4.98117	24.0204		10	2.53891	0.150093	16.7451	22.8863		-2.63654	ns	0	0.025641
miR-93	hsa-miR-93*	8	1	0.569072	1.64069	29.5744		21	0.903835	0.28994	1.58168	28.3143		10	2.20509	0.714222	5.40565	26.6863		-2.4397	0.0083	0	0.0769231
miR-95	hsa-miR-95	8	1	0.0915621	2.92501	29.1353		21	0.52228	0.0727799	5.2662	29.0282		10	0.324106	0.054861	0.926983	30.195		1.61145	0.0213	1	0.333333
miR-96	hsa-miR-96	8	1	0.0600145	2.15787	30.1262		21	4.13392	0.811576	15.57	27.1112		10	1.63496	0.309643	42.0203	28.321		2.52845	ns	1	0.128205
miR-96	hsa-miR-96*	7	1	0.0274723	11.7509	40.1982		19	0.875721	0.00271099	54.043	38.0025		10	5.34255	0.010802	26.9288	36.1839		-6.10074	0.0232	3	1
miR-98	hsa-miR-98	8	1	0.0359977	3.646	29.4164		21	1.04533	0.443308	23.9482	28.2942		10	2.04539	0.288424	5.66781	28.6193		-1.9567	ns	0	0.205128
miR-99a	hsa-miR-99a	8	1	0.0356148	2.76973	23.797		21	0.148625	0.0662838	1.19985	24.7152		10	0.174915	0.0198588	0.488842	25.6669		-1.17689	ns	0	0
miR-99a	hsa-miR-99a*	8	1	0.226554	1.71569	27.5573		21	0.191308	0.0672173	0.520567	28.5104		10	0.238577	0.0942699	0.433611	28.4956		-1.24708	ns	0	0.0769231
miR-99b	hsa-miR-99b	8	1	0.593675	1.94488	25.9126		21	0.766159	0.255968	4.06393	25.0154		10	1.00081	0.159883	3.1229	24.5672		-1.30627	ns	0	0
miR-99b	hsa-miR-99b*	8	1	0.455499	5.21275	27.5468		21	0.594821	0.144256	2.56387	27.2406		10	1.40079	0.356724	2.64443	26.2719		-2.35498	0.017	0	0.025641
miR-100	hsa-miR-100	8	1	0.0297868	3.0915	24.4798		21	0.160989	0.0673695	1.04482	25.4495		10	0.202141	0.0268067	0.418669	25.7327		-1.25562	ns	0	0
miR-100	hsa-miR-100*	5	1	0.154168	2.4532	34.8587		16	0.549103	4.59366e-05	5.2134	35.7683		9	0.692512	0.00213437	2.16922	36.0984		-1.26117	ns	3	1
miR-101-1	hsa-miR-101	8	1	0.00499385	2.20791	24.8937		21	0.398463	0.0522447	1.22652	25.3361		10	0.0806313	0.0113924	0.47582	27.7024		4.94179	0.0033	0	0.0512821
miR-101-1	hsa-miR-101*	8	1	0.749073	1.70566	29.768		21	1.04033	0.687151	2.7192	29.8592		10	1.14502	0.66368	1.2481	29.6762		-1.10063	ns	0	0.128205
miR-103-2	hsa-miR-103	8	1	0.0475055	1.69058	24.6888		21	1.0494	0.416252	3.00435	23.2438		10	0.925487	0.152173	4.63606	23.1197		1.13389	ns	0	0
miR-105-1	hsa-miR-105	8	1	0.28343	4.00306	32.683		21	0.555862	0.0186905	2.25445	33.2997		10	2.91899	1.07598	120.886	31.0985		-5.25128	<0,0001	3	0.923077
miR-105-1	hsa-miR-105*	8	1	0.0419655	11.1544	33.7539		21	3.6608	0.304	13.3635	31.9971		10	6.75732	2.27316	12.7909	31.2029		-1.84586	0.0296	3	1
miR-106a	hsa-miR-106a	8	1	0.0152798	1.33882	27.5233		21	0.620211	0.160748	3.29463	26.1277		10	2.10119	0.300049	11.2694	24.8382		-3.38786	ns	0	0.025641
miR-106a	hsa-miR-106a*	8	1	0.393759	6.58511	34.309		20	0.724485	0.185073	2.42838	33.1255		10	1.31573	0.139721	2.29764	32.9621		-1.8161	ns	3	1
miR-106b	hsa-miR-106b	8	1	0.168556	1.45086	26.1044		21	0.660747	0.180004	2.9814	24.9486		10	2.01354	0.189716	11.8169	23.6966		-3.04737	ns	0	0
miR-106b	hsa-miR-106b*	8	1	0.312618	5.34286	29.7262		21	2.3562	0.380264	16.3116	28.6254		10	7.30997	1.09227	32.7857	27.0861		-3.10243	0.0191	0	0.102564
miR-107	hsa-miR-107	8	1	0.0412311	1.75315	24.5496		21	1.18783	0.493564	4.00122	23.0653		10	1.0544	0.147898	4.15135	22.8639		1.12655	ns	0	0
miR-122	hsa-miR-122a	8	1	0.00749012	44.9936	36.1128		21	0.645268	0.00205428	20.4717	35.765		10	1.66557	0.372535	4.54516	35.218		-2.58121	0.0448	3	1
miR-122	hsa-miR-122*	1	1	1	1	37.9169		8	1.70209	0.000505113	30.8351	42.3124		6	11.8007	0.00238805	52.1374	36.2029		-6.93304	ns	3	1
miR-124-1	hsa-miR-124a	8	1	0.416665	5.80215	29.7229		21	0.195356	0.09359	0.447705	29.5132		10	0.519254	0.231611	1.06773	28.4313		-2.65799	0.0002	0	0.230769
miR-124-1	hsa-miR-124*	8	1	0.0333884	17.5153	35.4398		21	2.35912	0.470699	12.2458	34.3089		10	4.17184	0.0148003	5.02816	33.4559		-1.76839	ns	3	1
miR-125a	hsa-miR-125a	8	1	0.507489	1.45059	22.5756		21	0.50119	0.206313	1.65409	22.2261		10	0.449375	0.0767101	1.44392	22.315		1.1153	ns	0	0
miR-125a-3p	hsa-miR-125a-3p	8	1	0.336786	3.48636	31.1044		21	1.57343	0.288605	5.22229	30.3905		10	3.67408	2.44311	5.76781	29.1862		-2.33508	0.0019	2	0.487179
miR-125b1	hsa-miR-125b	8	1	0.146671	2.02441	20.97		21	0.172925	0.044764	0.873217	22.0746		10	0.264252	0.0228671	0.429161	22.2659		-1.52813	ns	0	0
miR-125b1	hsa-miR-125b-1*	8	1	0.199702	4.93675	34.0561		21	1.85688	0.10053	8.83544	33.2501		10	1.54065	0.547583	3.04569	33.5245		1.20526	ns	3	1
miR-125b2	hsa-miR-125b-2*	8	1	0.198732	2.06278	27.7009		21	0.188941	0.0357409	0.498087	29.2016		10	0.277692	0.0584184	0.573345	29.06		-1.46973	ns	0	0.153846
miR-126	hsa-miR-126	8	1	0.0162693	2.47369	22.9058		21	0.257265	0.0372089	1.49357	23.1586		10	0.190556	0.0136959	0.579879	24.339		1.35008	ns	0	0
miR-126	hsa-miR-126*	8	1	0.0456992	3.33031	25.28		21	0.452428	0.147666	2.47909	25.3809		10	0.272936	0.00582539	0.823115	26.1371		1.65763	ns	0	0.0512821
miR-127	hsa-miR-127	8	1	0.262352	1.97174	28.458		21	0.365735	0.0929359	2.03878	28.2083		10	0.569318	0.105861	0.824859	28.0569		-1.55664	ns	0	0.102564
miR-127-5p	hsa-miR-127-5p	8	1	0.408263	1.66151	29.471		21	0.360513	0.118752	0.797544	29.5641		10	0.60268	0.240857	0.719005	28.7993		-1.67173	0.0296	0	0.25641
miR-128-1	hsa-miR-128a/b	8	1	0.0729858	1.34956	30.5089		21	1.0772	0.389282	9.12004	28.4628		10	1.83417	0.401281	4.55731	27.8923		-1.70272	ns	1	0.230769
miR-129-1	hsa-miR-129	8	1	0.268517	3.5022	30.3187		21	0.20413	0.0601251	0.51093	30.5393		10	0.743352	0.444597	2.08489	29.0251		-3.64156	<0,0001	2	0.564103
miR-129-1	hsa-miR-129*	8	1	0.0656409	10.3317	34.4189		19	0.629572	0.000444086	4.12052	35.3865		10	1.82481	0.000119263	6.01371	33.6033		-2.8985	ns	3	1
miR-129-2	hsa-miR-129-3p	8	1	0.013197	4.61718	34.6555		20	0.154586	0.000242541	0.850334	34.8654		10	0.630802	0.167178	13.5623	33.3828		-4.08058	0.0022	3	0.947368
miR-130a	hsa-miR-130a	8	1	0.0352281	1.82137	25.3878		21	0.242677	0.105106	2.78661	25.7564		10	0.367738	0.043644	1.15737	26.2216		-1.51534	ns	0	0.025641
miR-130a	hsa-miR-130a*	8	1	0.359358	3.82059	33.2092		21	0.425498	0.157996	2.64822	32.8932		10	1.07855	0.457876	3.14123	31.5331		-2.53478	0.0006	3	1
miR-130b	hsa-miR-130b	8	1	0.227459	2.23783	28.4602		21	0.556356	0.17581	2.7943	27.7855		10	1.98424	0.187305	20.0611	27.1259		-3.56649	ns	0	0.0769231
miR-130b	hsa-miR-130b*	8	1	7.21355e-06	1.6011	30.7717		21	1.01538	0.165793	2.84325	29.3581		10	1.8544	0.25525	47.0938	28.3147		-1.82632	ns	1	0.282051
miR-132	hsa-miR-132	8	1	0.137564	3.26733	27.152		21	0.272498	0.118419	0.744783	27.2325		10	0.335747	0.0825367	0.625056	27.1034		-1.23211	ns	0	0.025641
miR-132	hsa-miR-132*	8	1	0.00852195	2.50357	32.3541		20	0.424247	0.130664	1.2561	31.845		10	0.577425	0.156635	0.849811	31.5059		-1.36106	ns	3	0.894737
miR-133a1/133b	hsa-miR-133a/b	8	1	0.259357	3.17544	31.0869		20	0.398953	0.0651973	24.6313	31.1342		10	0.478607	0.211847	0.725521	30.6639		-1.19966	ns	3	0.74359
miR-134	hsa-miR-134	8	1	0.151051	1.37036	29.8221		21	0.227077	0.0479445	1.28122	29.9033		10	0.402199	0.0550646	1.00721	29.3093		-1.7712	ns	0	0.384615
miR-135a1	hsa-miR-135a	8	1	0.0212629	7.60595	31.9566		21	1.7064	0.26244	19.2338	31.3248		10	5.58561	0.172013	10.6388	29.6367		-3.27332	ns	2	0.666667
miR-135a1	hsa-miR-135a*	8	1	0.654887	7.69627	28.1102		21	1.55486	0.0721514	7.04956	27.5595		10	2.46775	1.41033	5.33983	26.9166		-1.58712	ns	0	0.025641
miR-135b	hsa-miR-135b	8	1	0.263514	1.83927	33.0062		21	0.414778	0.0390029	5.31143	32.7139		10	3.38137	0.64635	10.6782	29.1154		-8.15224	0.0057	2	0.769231
miR-135b	hsa-miR-135b*	8	1	0.000348242	4.97823	37.8112		21	1.00554	0.00179244	4.78501	37.872		10	12.9117	1.04552	31.3698	34.1773		-12.8407	0.0001	3	1
miR-136	hsa-miR-136	8	1	1.51639e-05	2.1768	31.3361		21	0.481278	0.161535	5.72064	30.538		10	0.23036	0.012931	1.09594	31.9123		2.08924	0.0238	3	0.74359
miR-136	hsa-miR-136*	8	1	0.00728739	1.83303	31.4445		21	0.292833	0.0522758	1.47395	31.63		10	0.21131	0.00132652	0.622639	31.9071		1.3858	ns	3	0.794872
miR-137	hsa-miR-137-1	5	1	0.439322	604.61	42.4181		15	73.3024	0.523397	1459.71	36.7375		10	18.8927	0.0199934	1870.34	38.9515		3.87992	ns	3	1
miR-138-1	hsa-miR-138-1*	8	1	0.0985625	3.20803	28.2223		21	1.20398	0.117445	4.48516	28.0384		10	4.83696	1.76881	5.83098	26.003		-4.01747	0.0003	0	0.0512821
miR-138-2	hsa-miR-138	8	1	0.0692899	3.90131	32.2965		21	0.448177	0.0683512	2.9504	31.2953		10	1.50445	0.147939	29.3027	29.5818		-3.35683	0.0266	2	0.74359
miR-138-2	hsa-miR-138-2*	8	1	0.254891	2.58535	25.72		21	0.263264	0.0919615	4.21763	25.425		10	0.776095	0.321543	1.32366	24.4822		-2.94798	0.0038	0	0
miR-139	hsa-miR-139	8	1	0.500696	2.18108	25.8626		21	0.214206	0.0586436	1.69271	26.8001		10	0.184935	0.0224194	0.432016	27.7976		1.15828	ns	0	0
miR-139-3p	hsa-miR-139-3p	8	1	0.299948	5.37621	28.9873		21	0.753607	0.190541	16.6426	29.4314		10	1.17324	0.593697	2.84608	28.8169		-1.55683	ns	0	0.179487
miR-140	hsa-miR-140	8	1	0.000247619	1.6608	29.017		21	0.273759	0.0531914	1.20472	29.6703		10	0.310433	0.00964609	0.822361	29.6507		-1.13397	ns	0	0.333333
miR-140-3p	hsa-miR-140-3p	8	1	0.0452738	3.32826	24.9885		21	0.66543	0.0391815	3.1603	25.6297		10	0.788657	0.0667036	1.52931	25.3874		-1.18518	ns	0	0
miR-141	hsa-miR-141	8	1	0.0650414	2.20368	28.3729		21	2.46711	0.88089	31.8409	25.1648		10	2.79117	0.334177	24.0128	25.7414		-1.13135	ns	0	0.0512821
miR-141	hsa-miR-141*	8	1	0.642716	3.67673	31.9423		21	1.01802	0.150328	5.18362	30.2648		10	0.67779	0.138353	5.30203	31.318		1.50196	ns	3	0.717949
miR-142-3p	hsa-miR-142-3p	8	1	0.000200144	6.40572	28.6342		21	1.96353	0.183135	16.4446	25.7076		10	2.17326	0.0681071	15.1867	26.6025		-1.10682	ns	0	0.0512821
miR-142-5p	hsa-miR-142-5p	8	1	0.144435	8.40238	32.635		21	2.37663	0.438562	14.966	29.6233		10	3.74305	0.272439	13.2295	29.6291		-1.57494	ns	1	0.487179
miR-143	hsa-miR-143	8	1	0.00681687	2.24302	23.3851		21	0.25606	0.101533	1.10597	23.7472		10	0.101788	0.00602869	0.352659	25.4243		2.51562	0.0094	0	0.025641
miR-143	hsa-miR-143*	8	1	0.295142	3.17773	28.3405		21	0.389545	0.1236	1.63337	28.4386		10	0.472439	0.104429	0.841181	28.9855		-1.2128	ns	0	0.153846
miR-144	hsa-miR-144*	7	1	0.00348824	1.85415	30.1499		20	0.091049	0.000206932	0.835698	31.596		8	0.0469768	0.00207202	0.170302	33.1498		1.93817	ns	3	0.857143
miR-145	hsa-miR-145	8	1	0.167665	2.3047	21.3931		21	0.25979	0.0856497	0.758283	22.3532		10	0.220675	0.0277753	0.356111	23.0297		1.17725	ns	0	0
miR-145	hsa-miR-145*	8	1	0.042623	6.43564	28.0031		21	0.905459	0.0702831	4.57629	28.312		10	0.353546	0.091967	0.939799	29.619		2.56108	0.0151	0	0.205128
miR-146a	hsa-miR-146a	8	1	0.0739356	2.94807	28.2762		21	0.69991	0.065588	4.47615	26.8876		10	3.7111	0.272447	15.3304	25.4986		-5.30226	0.0106	0	0.0769231
miR-146a	hsa-miR-146a*	7	1	0.0810358	1.59968	35.5066		21	0.370664	0.000795789	2.18771	35.4934		10	0.803193	2.80862e-05	1.61227	34.8441		-2.1669	ns	3	1
miR-146b	hsa-miR-146b	8	1	0.155155	2.93941	27.166		21	0.52478	0.155839	3.08133	25.8979		10	1.13643	0.312198	2.73657	25.2899		-2.16553	0.0448	0	0
miR-146b-3p	hsa-miR-146b-3p	8	1	0.307839	1.60089	29.1185		21	0.248712	0.0666285	0.7227	29.5011		10	0.408679	0.222479	1.43368	29.0601		-1.64318	0.017	0	0.25641
miR-147	hsa-miR-147	8	1	0.0824629	8.08529	33.4999		21	1.16441	0.207347	6.59344	31.7038		10	3.02345	1.32918	4.79885	30.8392		-2.59655	0.0017	3	0.923077
miR-147b	hsa-miR-147b	8	1	0.151843	5.08004	29.8376		21	2.20039	0.0492301	22.118	28.9102		10	3.31544	0.433724	13.158	28.2147		-1.50675	ns	0	0.205128
miR-148a	hsa-miR-148a	8	1	0.0204415	2.04489	26.1037		21	0.636435	0.131765	2.41572	25.4624		10	0.650112	0.0905536	8.00586	24.8789		-1.02149	ns	0	0.025641
miR-148a	hsa-miR-148a*	8	1	0.631024	17.5877	33.1937		21	2.91941	0.0308822	16.6837	31.83		10	4.14339	1.39624	7.74715	31.3372		-1.41926	ns	3	0.871795
miR-148b	hsa-miR-148b	8	1	0.0326521	1.65279	25.8861		21	0.603565	0.247458	3.08177	24.9642		10	0.764326	0.0510062	2.15722	24.9414		-1.26635	ns	0	0.025641
miR-148b	hsa-miR-148b*	8	1	0.300253	190.701	31.2952		21	0.283578	0.0869097	5.15127	31.9472		10	1.02792	0.509034	4.55849	30.4256		-3.62483	0.0011	3	0.769231
miR-149	hsa-miR-149	8	1	0.497045	2.531	29.2229		21	1.895	0.269835	9.87011	26.9605		10	0.794663	0.134899	17.9854	28.3208		2.38466	ns	0	0.102564
miR-150	hsa-miR-150	8	1	0.322823	2.79949	26.0717		21	0.349521	0.0403356	3.16061	25.3107		10	1.13253	0.303972	5.46448	24.2967		-3.24025	0.0266	0	0
miR-150	hsa-miR-150*	8	1	0.211247	2.79569	25.6783		21	1.37949	0.278537	3.28043	25.2774		10	3.18041	1.52661	4.17875	24.0093		-2.3055	0.0005	0	0
miR-151-3p	hsa-miR-151-3p	8	1	0.325039	1.82077	26.4067		21	0.605811	0.206846	2.37606	25.3447		10	1.01008	0.590673	2.7892	24.4947		-1.66733	0.0057	0	0
miR-151-5p	hsa-miR-151-5p	8	1	0.139875	1.83242	24.9575		21	0.499722	0.207237	1.71574	24.2781		10	0.507939	0.129113	2.19995	24.7393		-1.01644	ns	0	0
miR-152	hsa-miR-152	8	1	0.0562783	2.34883	26.8958		21	0.439417	0.188627	2.49039	26.3156		10	0.588287	0.0525939	7.21258	26.6586		-1.33879	ns	0	0.025641
miR-153-1	hsa-miR-153	6	1	0.000465874	34.4264	37.0264		20	3.25438	0.181126	15.499	35.2769		10	0.131304	0.00012096	6.5095	39.9687		24.7851	0.006	3	1
miR-154	hsa-miR-154	8	1	0.120357	2.37792	28.9799		21	0.257053	0.132745	1.85697	28.7333		10	0.471069	0.0577052	0.876097	28.6914		-1.83258	ns	0	0.25641
miR-154	hsa-miR-154*	6	1	0.0316398	2.99154	34.6286		20	0.233836	4.11795e-05	1.76217	35.3191		10	0.166163	3.72374e-05	1.46153	35.5472		1.40727	ns	3	1
miR-155	hsa-miR-155	8	1	0.506298	1.91856	30.7503		21	1.70132	0.179505	6.46481	28.3543		10	4.83234	1.42837	13.2672	26.831		-2.84036	0.0057	1	0.230769
miR-155	hsa-miR-155*	7	1	0.0200582	1.79104	34.8977		20	0.8474	2.81416e-05	3.06476	33.3432		10	1.23837	0.000350539	4.76309	33.396		-1.46137	ns	3	1
miR-181a1	hsa-miR-181a*	8	1	0.523573	2.42072	32.8677		21	1.43435	0.249403	3.839	30.7078		10	1.40304	0.172358	8.35994	31.2583		1.02232	ns	3	0.769231
miR-181a2	hsa-miR-181a	8	1	0.165815	1.19723	24.7489		21	0.621072	0.0955934	2.03129	23.5535		10	1.25672	0.155767	2.64215	23.4089		-2.02346	ns	0	0
miR-181a2	hsa-miR-181a-2*	8	1	0.456066	2.57186	32.3715		21	0.72822	0.210417	1.77942	30.8517		10	1.78563	0.216399	10.6091	30.3912		-2.45204	ns	3	0.717949
miR-181b1	hsa-miR-181b	8	1	0.573892	1.95316	25.8026		21	1.0345	0.142893	4.34506	24.0545		10	2.22962	0.219009	6.27492	23.5103		-2.15525	ns	0	0
miR-181c	hsa-miR-181c	8	1	0.220179	1.24194	24.9454		21	0.76152	0.107096	2.56437	23.4727		10	1.15335	0.172442	3.06756	23.252		-1.51453	ns	0	0
miR-181c	hsa-miR-181c*	8	1	0.356674	7.58187	31.5097		21	2.17132	0.254397	25.3151	30.542		10	3.30607	1.41819	12.7733	29.9104		-1.52261	ns	2	0.615385
miR-181d	hsa-miR-181d	8	1	0.51727	1.59766	26.8049		21	1.31661	0.138138	4.90658	24.8091		10	3.15121	0.344287	6.31453	23.8487		-2.39342	0.0448	0	0
miR-182	hsa-miR-182	8	1	0.0401555	5.39923	29.7066		21	12.5964	0.795195	69.3949	26.1506		10	17.0012	3.95974	128.264	25.7461		-1.34969	ns	0	0.0769231
miR-182	hsa-miR-182*	8	1	0.00907657	6.15055	33.3662		21	13.0263	0.803022	150.192	29.7972		10	10.3118	3.8199	155.798	30.168		1.26324	ns	2	0.564103
miR-183	hsa-miR-183	8	1	0.539305	1.32452	30.5495		21	4.14444	1.16802	19.3532	26.9675		10	7.66667	1.66671	149.791	25.9972		-1.84987	ns	1	0.128205
miR-183	hsa-miR-183*	8	1	0.191554	7.13248	33.3965		21	11.634	0.502623	87.4974	29.8971		10	21.5102	2.98524	129.403	29.1883		-1.84891	ns	1	0.564103
miR-184	hsa-miR-184	7	1	0.410971	1.77036	34.4039		21	1.4413	0.00949161	499.612	31.9415		10	0.374817	0.00970541	11.151	33.5738		3.84535	ns	3	0.842105
miR-185	hsa-miR-185	8	1	0.178863	3.00061	28.1146		21	1.45145	0.210861	9.89167	27.1569		10	2.49479	0.795181	18.0832	26.0919		-1.71882	ns	0	0.0769231
miR-185	hsa-miR-185*	8	1	0.00380407	3.53637	33.523		21	1.2407	0.0264127	7.03377	33.3028		10	3.10155	0.646116	6.79249	31.9251		-2.49984	0.0191	3	1
miR-186	hsa-miR-186	8	1	0.0455033	1.95341	27.5503		21	0.626598	0.170347	3.30233	26.9681		10	1.90424	0.125759	5.97774	25.9058		-3.03902	ns	0	0.025641
miR-186	hsa-miR-186*	8	1	0.0505084	4.39448	34.808		21	0.664478	0.164	4.82859	33.6625		10	1.7996	0.348008	4.43336	32.4718		-2.7083	0.0135	3	1
miR-187	hsa-miR-187	8	1	0.619956	2.41925	30.4263		21	0.64482	0.14363	6.60073	29.4532		10	2.06833	0.451663	5.00236	28.3435		-3.2076	0.0238	1	0.333333
miR-187	hsa-miR-187*	8	1	0.281351	2.66256	30.2223		21	0.509957	0.16624	1.6937	28.9682		10	1.93683	0.531015	5.69003	27.4749		-3.79803	0.0004	1	0.25641
miR-188	hsa-miR-188	8	1	0.531566	10.0035	29.5415		21	0.578712	0.171401	2.19588	28.8392		10	1.4105	0.745561	2.85204	27.7999		-2.43731	0.0004	0	0.230769
miR-188-3p	hsa-miR-188-3p	8	1	0.283108	2.89523	26.5876		21	0.403423	0.1746	0.952964	25.8556		10	0.860148	0.318441	2.33564	25.153		-2.13213	0.0083	0	0
miR-190	hsa-miR-190	7	1	0.132174	3.471	31.2526		21	0.621138	3.69133e-05	1.84364	30.9788		9	0.274285	0.000325312	2.31081	33.264		2.26457	ns	3	0.756757
miR-190b	hsa-miR-190b	8	1	0.0551588	3.3343	30.9714		21	14.5131	2.41121	51.7455	26.4184		10	0.464341	0.0703883	6.3348	31.5305		31.2553	<0,0001	2	0.358974
miR-191	hsa-miR-191	8	1	0.113679	1.60277	25.328		21	1.64752	0.543241	6.9585	23.5345		10	1.39722	0.206655	5.09383	23.5728		1.17914	ns	0	0
miR-191	hsa-miR-191*	8	1	0.562372	7.14218	33.2892		21	1.19576	0.30888	7.53883	32.0352		10	2.77312	1.22552	6.53239	31.1384		-2.31913	0.0266	3	0.974359
miR-192	hsa-miR-192	8	1	0.415244	2.18022	31.1407		21	1.62833	0.479923	4.74544	28.9335		10	1.23311	0.161116	24.6826	29.7527		1.32051	ns	1	0.358974
miR-192	hsa-miR-192*	8	1	0.140736	10.2036	35.4853		21	1.0705	0.00818772	4.33236	33.7993		10	1.08622	0.351835	5.17752	33.9237		-1.01468	ns	3	1
miR-193a	hsa-miR-193	8	1	0.417747	1.94334	23.3927		21	0.983123	0.216335	3.48101	22.3274		10	0.6341	0.161511	7.32622	23.3703		1.55042	ns	0	0
miR-193a-5p	hsa-miR-193a-5p	8	1	0.313489	3.55092	24.8108		21	0.837433	0.169797	5.31427	25.1708		10	0.720513	0.151427	2.16061	25.3674		1.16227	ns	0	0
miR-193b	hsa-miR-193b	8	1	0.118477	2.64829	22.6472		21	1.86598	0.201388	8.67879	21.8611		10	0.479086	0.242809	2.37415	23.7425		3.89487	0.0106	0	0
miR-193b	hsa-miR-193b*	8	1	0.244497	2.31738	27.727		21	1.2688	0.101367	5.35572	27.4416		10	1.08724	0.612958	2.41959	27.68		1.16699	ns	0	0.025641
miR-194-1	hsa-miR-194	8	1	0.18662	4.93046	31.4075		21	1.24473	0.103646	27.5726	30.1532		10	0.523285	0.0637451	8.64921	30.3139		2.37869	ns	3	0.641026
miR-194-2	hsa-miR-194*	8	1	0.0498906	1.85477	32.4361		21	1.1332	0.0524783	9.95148	32.218		10	1.75794	0.598741	4.04063	31.5661		-1.55131	ns	3	0.974359
miR-195	hsa-miR-195	8	1	0.0307726	1.91202	23.5644		21	0.517933	0.233472	1.71451	23.2896		10	0.536524	0.138755	1.89222	23.3929		-1.03589	ns	0	0
miR-195	hsa-miR-195*	8	1	0.400061	3.16431	28.7837		21	0.483832	0.198363	1.32438	28.4798		10	1.73264	1.01008	12.7404	26.4368		-3.58107	<0,0001	0	0.0512821
miR-196a1	hsa-miR-196a	8	1	0.102477	1.71438	26.9293		21	1.64536	0.172031	10.4291	25.1421		10	1.12891	0.215382	6.77924	25.4595		1.45748	ns	0	0.025641
miR-196a2	hsa-miR-196a*	8	1	0.258827	17.9278	34.8593		21	0.947465	0.385106	5.72079	32.9917		10	2.12627	0.497431	7.31031	32.2925		-2.24417	0.0405	3	1
miR-196b	hsa-miR-196b	8	1	0.120093	1.97828	28.0315		21	0.771769	0.271145	5.59641	26.8009		10	0.742739	0.117817	3.37051	27.1933		1.03908	ns	0	0.0512821
miR-197	hsa-miR-197	8	1	0.268503	1.88471	24.8096		21	0.487232	0.0659047	1.15618	24.5035		10	0.516799	0.273455	1.63153	24.0647		-1.06068	ns	0	0
miR-198	hsa-miR-198	8	1	0.153219	19.9031	32.3611		21	0.699722	0.0431822	2.62622	32.0352		10	1.68589	0.629429	6.39119	30.6523		-2.40938	0.0022	3	0.820513
miR-199a1	hsa-miR-199a	8	1	0.0365254	2.05179	23.6101		21	0.850176	0.208978	2.82491	22.6013		10	0.677984	0.0140363	1.42435	23.4281		1.25398	ns	0	0
miR-199a1/199b	hsa-miR-199a-3p/b-3p	8	1	0.0096836	1.37717	24.218		21	0.607868	0.0531599	1.92212	23.3268		10	0.322515	0.0449877	0.802285	24.0878		1.88478	ns	0	0.025641
miR-199b	hsa-miR-199b	8	1	0.0231578	2.65185	25.3848		21	0.357305	0.121465	1.5474	25.1719		10	0.207407	0.00519301	0.608581	26.4982		1.72273	0.0365	0	0.0512821
miR-200a	hsa-miR-200a	8	1	0.0465103	1.66831	29.6448		21	1.9779	0.110217	23.6495	26.6593		10	2.09678	0.191145	16.5722	27.0049		-1.0601	ns	0	0.153846
miR-200a	hsa-miR-200a*	8	1	0.527626	5.43619	29.727		21	2.03191	0.417034	9.63529	28.8745		10	3.07096	1.52722	6.01854	28.2488		-1.51137	ns	0	0.153846
miR-200b	hsa-miR-200b	8	1	0.445575	32.7237	25.8503		21	8.74449	0.525301	55.4804	22.8393		10	8.74331	1.00696	44.7539	22.8273		1.00013	ns	0	0
miR-200b	hsa-miR-200b*	8	1	0.170584	11.2775	28.8695		21	2.81993	0.119438	18.5738	27.389		10	3.04736	0.569427	12.7771	27.2526		-1.08065	ns	0	0.102564
miR-200c	hsa-miR-200c	8	1	0.670713	4.55534	24.2125		21	1.5341	0.669181	5.00922	21.8548		10	3.25698	0.721549	5.83086	21.0233		-2.12305	0.0365	0	0
miR-200c	hsa-miR-200c*	8	1	0.101225	6.57145	31.9669		21	3.37434	0.566766	18.2205	30.348		10	3.08214	1.72942	15.4292	30.5403		1.0948	ns	3	0.692308
miR-202	hsa-miR-202	8	1	0.590492	4.00219	30.6108		21	1.19388	0.122972	4.76094	30.4303		10	2.86239	1.4671	4.73642	29.1906		-2.39755	0.0012	2	0.487179
miR-202	hsa-miR-202*	7	1	0.503741	2.30369	35.322		16	0.795991	0.000516795	3.10388	35.7935		5	1.61297	0.0447455	2.25148	34.7334		-2.02637	ns	3	1
miR-203	hsa-miR-203	8	1	0.161789	3.97322	30.8535		21	1.53673	0.116972	48.8781	28.9161		10	8.85591	1.30041	36.3648	27.1071		-5.76282	0.0073	1	0.307692
miR-204	hsa-miR-204	8	1	0.105523	1.63159	29.1296		21	0.0630719	0.013329	0.709416	31.059		10	0.0181493	0.000127654	0.217215	32.8206		3.47516	0.0135	2	0.74359
miR-205	hsa-miR-205	8	1	0.397123	1.49344	21.2757		21	0.25348	0.00349725	1.75319	21.7647		10	0.371513	0.00348977	2.43547	21.337		-1.46565	ns	0	0
miR-206	hsa-miR-206	8	1	0.108691	6.04383	33.8583		20	0.207329	0.0364043	72.2488	35.2413		10	1.37125	0.318278	2.09668	33.9088		-6.6139	0.0008	3	0.948718
miR-208a	hsa-miR-208	7	1	0.452924	2.76426	35.9803		20	0.759652	0.0625621	13.6561	35.6106		10	1.55253	0.21332	3.92545	34.3417		-2.04373	ns	3	0.972973
miR-208b	hsa-miR-208b	7	1	0.0179619	3105.59	35.7441		17	0.0675464	2.92737e-05	21.2951	36.2205		10	0.132855	0.0337737	0.897822	36.7051		-1.96687	ns	3	0.941176
miR-210	hsa-miR-210	8	1	0.666759	1.42677	28.7421		21	2.10548	0.594569	22.1049	26.2025		10	6.60644	2.5422	72.5562	24.4549		-3.13774	0.0029	0	0.025641
miR-211	hsa-miR-211	8	1	0.146288	2.82756	35.2662		21	0.357212	0.000803405	4.85531	34.6466		10	0.697268	0.258914	1.19476	34.2106		-1.95197	ns	3	1
miR-212	hsa-miR-212	8	1	0.169048	3.64151	30.7694		21	0.307508	0.113926	1.106	31.1066		10	0.51401	0.091893	1.42881	30.7044		-1.67153	0.0365	3	0.820513
miR-214	hsa-miR-214	8	1	0.412354	2.12683	23.0494		21	0.477456	0.168263	1.83036	22.6844		10	0.521069	0.0816495	1.99362	22.8834		-1.09135	ns	0	0
miR-214	hsa-miR-214*	8	1	0.0686645	5.20727	27.676		21	1.35946	0.112199	11.7353	27.3717		10	0.694684	0.113401	2.21262	28.3368		1.95695	0.0495	0	0.128205
miR-215	hsa-miR-215	8	1	0.0346799	6.00216	33.483		21	0.589035	0.109122	3.07961	33.4055		10	0.420421	0.0268522	8.63791	34.3471		1.40106	ns	3	1
miR-216a	hsa-miR-216a	8	1	0.141733	7.46653	31.8942		21	2.18142	0.344064	9.71276	30.8618		10	3.89766	2.48149	18.375	30		-1.78675	0.005	2	0.74359
miR-216b	hsa-miR-216b	8	1	0.44786	6.09627	35.3472		21	0.884322	0.291188	2.37715	34.6398		10	3.47352	0.808373	5.64119	33.2881		-3.92789	0.0017	3	1
miR-217	hsa-miR-217	7	1	0.0016016	40.5945	39.7871		20	0.368863	0.000794975	27.7153	37.9572		10	0.99036	0.013723	9.19768	37.4919		-2.6849	ns	3	1
miR-218-1	hsa-miR-218	8	1	0.0175796	2.9494	30.4615		21	0.293644	0.142045	2.70171	30.766		10	0.239581	0.00602609	0.698259	32.0746		1.22566	ns	3	0.692308
miR-218-1	hsa-miR-218-1*	8	1	0.267778	2.22725	32.4851		21	0.753553	0.0676354	1.91434	32.636		10	1.02103	0.414966	2.20544	32.2382		-1.35495	ns	3	1
miR-218-2	hsa-miR-218-2*	8	1	0.389916	1.53284	29.3304		21	0.287982	0.103956	0.871094	29.4354		10	0.366161	0.173852	0.712558	29.0131		-1.27147	ns	0	0.179487
miR-219-1	hsa-miR-219	6	1	0.0862205	3.14815	34.6457		20	1.35815	0.281348	9.40973	32.4866		9	0.869163	0.000182954	19.9539	34.2514		1.56259	ns	3	0.971429
miR-219-1-3p	hsa-miR-219-1-3p	8	1	0.188181	5.722	31.2888		21	2.94081	0.289018	8.32313	29.8209		10	6.76785	4.4428	11.367	28.6236		-2.30136	<0,0001	1	0.410256
miR-219-2-3p	hsa-miR-219-2-3p	8	1	0.42593	17.5403	29.7585		21	3.24565	0.586129	12.1015	28.195		10	7.45546	2.81496	32.265	27.0644		-2.29707	0.0083	0	0.153846
miR-220a	hsa-miR-220	8	1	0.0320839	3.13281	35.1746		21	0.789445	0.0227051	12.6847	33.6388		10	0.980682	0.180954	3.10083	33.7546		-1.24224	ns	3	0.974359
miR-220b	hsa-miR-220b	8	1	0.324408	4.12853	34.2208		21	0.893951	0.090018	3.27597	32.8781		10	2.02675	0.555185	5.23863	32.0094		-2.26718	0.0083	3	1
miR-220c	hsa-miR-220c	8	1	0.0515489	10.4487	33.3004		21	1.12974	0.158584	4.00231	32.169		10	4.48842	1.63339	8.72298	30.2016		-3.97296	0.0002	3	0.897436
miR-221	hsa-miR-221	8	1	0.00677101	9.12452	25.1308		21	0.550605	0.0803142	2.64846	24.7961		10	2.02594	0.235167	14.0371	22.9145		-3.67947	0.012	0	0.025641
miR-221	hsa-miR-221*	8	1	0.00713966	1.48889	31.6101		21	0.459792	0.0696904	1.13153	31.5637		10	0.61072	0.0626581	1.35527	31.0619		-1.32825	ns	3	0.74359
miR-222	hsa-miR-222	8	1	0.55201	1.65289	24.9233		21	0.348001	0.103349	0.885389	24.8826		10	1.09772	0.375319	2.41054	23.2409		-3.15436	0.0004	0	0
miR-222	hsa-miR-222*	8	1	0.356732	13.7166	34.642		21	1.57075	0.242987	5.19655	32.539		10	3.28871	1.48137	6.1734	31.8919		-2.09372	0.012	3	0.974359
miR-223	hsa-miR-223	8	1	0.0797701	8.4235	26.9362		21	0.762591	0.283827	5.07315	26.0884		10	2.24833	0.21656	5.96459	25.4948		-2.94827	ns	0	0.0512821
miR-223	hsa-miR-223*	7	1	0.302049	3.34427	32.8521		20	0.304227	0.151447	1.61356	33.2336		10	0.909576	0.273208	2.36574	32.2754		-2.98979	0.0114	3	1
miR-224	hsa-miR-224	8	1	0.288746	7.10344	28.6193		21	0.426119	0.0681909	20.8658	29.3037		10	0.772865	0.261813	8.55774	28.4089		-1.81373	ns	0	0.179487
miR-296-3p	hsa-miR-296-3p	8	1	0.353067	5.52699	30.602		21	1.66128	0.185324	8.10567	29.887		10	3.90323	1.66465	8.84212	28.721		-2.34954	0.0365	1	0.384615
miR-297	hsa-miR-297	8	1	0.188765	7.09158	32.0984		21	0.554182	0.221843	1.23573	31.1326		10	2.34203	0.789588	5.20447	29.3942		-4.2261	<0,0001	2	0.692308
miR-298	hsa-miR-298	8	1	0.426371	3.39085	30.5695		21	0.439531	0.174308	1.85951	30.3345		10	1.26753	0.299801	3.29689	29.0011		-2.88383	0.0057	2	0.435897
miR-299-3p	hsa-miR-299-3p	8	1	0.580885	1.99748	32.1946		21	0.441196	0.113961	3.61765	32.1731		10	1.3533	0.197094	2.26919	31.1244		-3.06734	0.0405	3	0.897436
miR-299-5p	hsa-miR-299-5p	8	1	0.610259	2.00677	29.9273		21	0.227967	0.0367092	0.960904	30.0382		10	0.270493	0.0531393	0.644214	30.596		-1.18654	ns	2	0.589744
miR-300	hsa-miR-300	8	1	0.396046	4.28978	32.3097		21	1.35797	0.0832201	4.36393	31.8848		10	4.26328	2.21975	9.81267	30.1579		-3.13946	0.0004	3	0.897436
miR-301a	hsa-miR-301a	7	1	0.0564243	2.074	30.8501		21	0.703932	0.196205	5.88764	29.7161		10	0.246255	0.0380393	4.06326	31.5814		2.85855	ns	2	0.552632
miR-301b	hsa-miR-301b	8	1	0.0217734	5.89641	32.4971		21	2.05554	0.583124	13.1188	30.6286		10	1.40587	0.294649	31.0109	31.6935		1.46211	ns	3	0.769231
miR-302a	hsa-miR-302a	8	1	0.196643	2.53339	32.8799		21	0.924925	0.0804392	2.12454	33.1134		10	1.20488	0.779023	3.37875	32.611		-1.30268	0.0213	3	1
miR-302a	hsa-miR-302a*	8	1	0.379571	4.70298	32.8924		21	1.31413	0.178908	4.00851	32.6272		10	2.45717	1.51103	7.22566	31.7193		-1.86981	0.0238	3	1
miR-302b	hsa-miR-302b*	8	1	0.0292129	10.1923	38.4512		21	3.31225	0.0113776	156.316	35.4312		10	10.8488	4.24227	38.0952	35.0328		-3.27537	0.0151	3	1
miR-302b	hsa-miR-302b*	8	1	0.00617139	10.7726	36.6643		20	1.1821	0.000203841	16.5853	35.4652		10	2.42783	0.132915	45.2255	35.4238		-2.05382	ns	3	1
miR-302c	hsa-miR-302c	8	1	0.0238316	11.9015	36.0929		21	2.50607	0.436777	6.70981	33.858		10	4.74153	1.74454	15.0148	32.9559		-1.89202	0.0106	3	1
miR-302c	hsa-miR-302c*	8	1	0.575087	9.41279	34.3651		21	0.674617	0.129698	1.88295	34.3888		10	2.07044	1.1353	4.72402	32.5214		-3.06906	<0,0001	3	1
miR-302d	hsa-miR-302d	8	1	0.179993	2.18148	33.2078		21	0.408447	0.0428762	11.6432	33.6697		10	1.36693	0.268679	4.33663	32.014		-3.34665	0.0019	3	1
miR-302d	hsa-miR-302d*	8	1	0.341541	3.15079	31.1048		21	0.575901	0.293181	2.21942	30.2798		10	2.36345	0.455465	9.66908	28.6712		-4.10391	0.0022	2	0.435897
miR-302e	hsa-miR-302e	8	1	0.180924	8.90015	36.587		21	1.51184	0.271216	11.3951	34.9224		10	5.19363	1.16382	8.42048	33.5401		-3.4353	0.0106	3	1
miR-302f	hsa-miR-302f	8	1	0.0128351	22.8062	40.9285		21	1.99196	0.0263823	35.7839	38.4566		10	4.18284	0.0138824	56.194	37.8327		-2.09985	ns	3	1
miR-320a	hsa-miR-320a	8	1	0.260134	4.3601	22.1524		21	0.890849	0.0976796	4.96742	22.3682		10	1.75054	0.454181	2.19839	21.516		-1.96502	ns	0	0
miR-320b	hsa-miR-320b	8	1	0.314959	1.48623	21.7731		21	0.301055	0.0822909	0.88946	22.0872		10	0.467745	0.158617	1.59401	21.1945		-1.55369	ns	0	0
miR-320c	hsa-miR-320c	8	1	0.297327	1.45542	26.4603		21	0.26476	0.0784911	0.918701	26.7231		10	0.429809	0.0885709	1.80874	26.2271		-1.62339	ns	0	0
miR-320d	hsa-miR-320d	8	1	0.416278	1.99378	21.717		21	0.376481	0.117675	1.08661	21.8828		10	0.641067	0.171171	2.1067	21.2745		-1.70279	ns	0	0
miR-323-3p	hsa-miR-323-3p	8	1	0.329857	2.67184	28.5719		21	0.283744	0.0584959	3.34336	28.4548		10	0.481514	0.141512	1.67952	28.2293		-1.69701	ns	0	0.025641
miR-324-3p	hsa-miR-324-3p	8	1	0.466022	1.28609	25.5575		21	0.449546	0.095591	1.03766	25.1712		10	0.797961	0.397487	1.75484	24.4		-1.77504	0.0151	0	0
miR-324-5p	hsa-miR-324-5p	8	1	0.721099	2.01103	29.9185		21	2.24868	1.04375	7.72543	27.7871		10	3.93311	1.41703	21.4009	26.8382		-1.74908	0.0495	0	0.0769231
miR-325	hsa-miR-325	8	1	0.0349305	19.1715	37.0495		21	0.26023	0.000688413	4.94728	35.9407		10	1.25229	0.310305	2.42409	34.7743		-4.81225	0.012	3	1
miR-326	hsa-miR-326	8	1	0.688025	2.27755	27.7291		21	0.594131	0.221739	2.53483	27.3592		10	1.50808	0.583388	2.97751	26.2376		-2.53829	0.0064	0	0.025641
miR-328	hsa-miR-328	8	1	0.764757	4.23463	25.368		21	0.44059	0.144101	1.80158	25.4937		10	1.37302	0.478561	2.86342	24.1367		-3.11631	0.0002	0	0
miR-329-1	hsa-miR-329	8	1	0.0640982	3.53259	32.0945		20	0.308775	0.101157	1.34507	31.9539		10	0.261496	0.0778282	0.904227	32.8003		1.1808	ns	3	0.894737
miR-330-3p	hsa-miR-330-3p	8	1	0.216402	4.74242	29.3195		21	1.85772	0.10629	9.01298	28.3783		10	6.28926	2.04777	11.4075	26.6306		-3.38548	0.0025	0	0.102564
miR-330-5p	hsa-miR-330-5p	8	1	0.342959	11.3697	31.0106		21	3.1328	0.1706	15.5896	29.4062		10	6.08665	2.26035	20.2849	28.5283		-1.94288	0.0365	1	0.358974
miR-331	hsa-miR-331	8	1	0.748728	1.29309	26.9363		21	1.10862	0.286503	2.86441	25.2884		10	1.68179	0.434309	6.82931	24.512		-1.51702	ns	0	0
miR-331-5p	hsa-miR-331-5p	8	1	0.515443	2.98357	30.6761		21	1.54367	0.500061	3.24442	28.9676		10	2.98912	0.43453	7.29525	28.2724		-1.93637	0.0266	1	0.307692
miR-335	hsa-miR-335	8	1	0.00191844	2.90268	30.2934		21	0.27123	0.0979091	1.23996	31.1719		10	0.148814	0.00041741	2.50502	32.5455		1.82261	ns	3	0.641026
miR-335	hsa-miR-335	8	1	0.0281202	3.03121	29.9234		21	0.551119	0.0126446	4.78496	30.7559		10	0.215095	0.019369	3.8312	32.2051		2.56221	ns	2	0.692308
miR-335	hsa-miR-335*	8	1	0.267399	5.66102	28.9474		21	0.715229	0.0623259	8.32631	29.4958		10	1.52953	0.278237	3.33068	28.4073		-2.13852	ns	0	0.230769
miR-337-3p	hsa-miR-337-3p	8	1	0.0513203	2.15579	30.4146		21	0.340443	0.112636	0.836107	30.3206		10	0.210759	0.0320185	0.739308	31.1504		1.61532	ns	3	0.717949
miR-337-5p	hsa-miR-337-5p	8	1	0.190453	1.47801	30.2355		21	0.21072	0.0862069	0.730865	30.67		10	0.174999	0.0426364	0.464415	30.9639		1.20412	ns	3	0.641026
miR-338	hsa-miR-338	8	1	0.232254	3.40145	31.3054		21	2.1303	0.356404	12.0882	30.1685		10	0.802629	0.101951	12.1758	31.4803		2.65415	ns	3	0.692308
miR-338-5p	hsa-miR-338-5p	8	1	0.506266	5.59569	30.7508		21	0.398552	0.192991	1.06715	30.4438		10	1.91904	0.671932	3.40962	28.4894		-4.81503	<0,0001	2	0.512821
miR-339	hsa-miR-339	8	1	0.494427	1.4214	27.7498		21	1.11699	0.264882	6.78755	26.1012		10	2.53593	0.789917	8.95507	24.6907		-2.27032	ns	0	0
miR-339-3p	hsa-miR-339-3p	8	1	0.378306	1.49736	29.4362		21	0.899905	0.402182	2.2162	27.57		10	1.36096	0.392459	2.42631	27.577		-1.51234	ns	0	0.0769231
miR-340	hsa-miR-340	8	1	0.00190279	1.85577	31.9468		21	0.878544	0.20185	3.75089	30.3949		10	0.925229	0.0915998	6.02004	30.2474		-1.05314	ns	3	0.74359
miR-340	hsa-miR-340	8	1	0.152081	17.7294	36.9608		21	3.20133	0.300028	27.8596	35.5129		10	1.15141	0.0687236	18.5984	36.8157		2.78035	0.0238	3	1
miR-342	hsa-miR-342	8	1	0.108932	1.35019	26.821		21	2.06878	0.556037	8.96692	24.3759		10	1.22466	0.287582	3.66343	25.0908		1.68928	ns	0	0.025641
miR-342-5p	hsa-miR-342-5p	8	1	0.627404	1.73639	27.9954		21	2.61471	0.296996	7.36631	25.4672		10	0.944912	0.315326	2.86956	26.7013		2.76714	0.0296	0	0
miR-345	hsa-miR-345	8	1	0.362504	2.27333	28.0289		21	0.591955	0.186517	1.93416	27.4692		10	1.5711	0.476145	3.73448	26.1829		-2.65409	0.005	0	0.025641
miR-361	hsa-miR-361	8	1	0.0416287	1.98978	30.6604		21	0.695456	0.216273	2.37069	29.9915		10	1.25818	0.251759	2.48237	29.6488		-1.80915	ns	1	0.461538
miR-361-3p	hsa-miR-361-3p	8	1	0.358695	1.83615	29.3748		21	0.82923	0.231766	2.30966	28.3035		10	1.14806	0.496765	5.04253	27.6428		-1.38449	ns	0	0.128205
miR-362-3p	hsa-miR-362-3p	8	1	0.177088	3.69238	31.2632		21	1.38679	0.396098	3.93417	30.1012		10	2.34165	0.0808369	6.80122	29.3967		-1.68855	ns	2	0.512821
miR-362-5p	hsa-miR-362-5p	8	1	0.368384	3.49881	29.6399		21	1.19407	0.222854	15.2299	28.4579		10	1.94647	0.244736	7.1444	28.5337		-1.63011	ns	0	0.179487
miR-363	hsa-miR-363	8	1	0.255226	7.64029	30.6482		21	2.17554	0.0673298	53.2701	29.6064		10	6.52424	1.75496	71.3875	28.4644		-2.9989	ns	1	0.307692
miR-363	hsa-miR-363*	6	1	0.0127311	76.2383	41.6611		18	7.40363	0.0427652	225.072	37.6144		10	29.7291	0.0224443	93.6072	36.4488		-4.01548	ns	3	1
miR-365-1	hsa-miR-365	8	1	0.146506	2.95651	26.0246		21	1.00063	0.192153	2.51001	25.1191		10	0.610081	0.145208	2.27982	26.2372		1.64016	ns	0	0.025641
miR-367	hsa-miR-367	8	1	0.0115814	71.7109	39.441		21	4.75856	0.0207104	46.6886	35.7371		10	15.0976	1.36586	58.4455	35.2615		-3.17273	0.0448	3	1
miR-367	hsa-miR-367*	1	1	1	1	40.2137		6	0.0146819	0.0111522	1.30478	46.3995		4	0.297711	0.0107199	1.46571	42.0253		-20.2775	ns	3	1
miR-369-3p	hsa-miR-369-3p	8	1	0.00156551	6.21651	31.4615		21	0.497943	0.108444	1.76668	31.6895		10	0.194166	0.00707795	0.635268	33.4756		2.56452	0.0057	3	0.871795
miR-369-5p	hsa-miR-369-5p	8	1	0.0265981	5.016	35.2856		21	0.525049	0.000178263	2.91037	33.7674		10	0.250717	0.000784474	2.19211	35.2132		2.09419	ns	3	1
miR-370	hsa-miR-370	8	1	0.559992	2.9575	28.85		21	0.648644	0.233398	2.85395	27.8082		10	1.52407	0.579604	6.70428	26.7527		-2.34962	0.0008	0	0.0512821
miR-371	hsa-miR-371	7	1	7.27447e-05	3.71858	35.8274		21	0.400689	0.000478671	18.2325	35.1867		10	1.60615	0.525894	4.52165	33.3865		-4.00848	0.0038	3	1
miR-371-5p	hsa-miR-371-5p	8	1	0.276279	7.14964	36.071		21	0.437508	0.105589	1.53533	35.8633		10	1.77062	0.619334	3.12775	34.3447		-4.04706	<0,0001	3	1
miR-372	hsa-miR-372	8	1	0.218655	7.56063	35.3163		21	0.595614	0.0426113	6.17575	35.2688		10	2.38132	0.706298	4.63613	33.4998		-3.99809	0.0006	3	1
miR-373	hsa-miR-373	8	1	0.00209114	20.8425	36.41		21	0.586523	0.0314521	17.1366	35.8194		10	3.59406	1.38542	9.92888	33.6669		-6.12774	0.0012	3	1
miR-373	hsa-miR-373*	8	1	0.523125	1.78735	32.2179		21	0.713043	0.288094	2.24662	30.9231		10	1.30411	0.159546	2.40086	30.4778		-1.82893	ns	3	0.74359
miR-374a	hsa-miR-374a	8	1	0.0317625	1.23322	29.4351		21	0.573936	0.218479	1.51022	28.1041		10	0.868797	0.0194073	3.01034	28.3693		-1.51375	ns	0	0.153846
miR-374a	hsa-miR-374a*	8	1	0.0158201	3.31867	34.0536		21	0.519996	0.0827473	3.80451	33.2817		10	0.718643	0.117275	2.39019	33.3454		-1.38202	ns	3	1
miR-374b	hsa-miR-374b	8	1	0.161666	2.40394	28.4787		21	0.960703	0.417772	2.56777	26.8779		10	1.51228	0.10754	7.78367	27.2246		-1.57414	ns	0	0.0769231
miR-374b	hsa-miR-374b*	8	1	0.000800951	12.7193	35.7771		20	1.30165	0.000482952	4.28179	34.6155		10	1.06555	0.00815982	5.59085	35.5198		1.22158	ns	3	1
miR-375	hsa-miR-375	8	1	0.330564	1.3717	24.2198		21	0.78277	0.0595368	8.58167	23.0645		10	1.59584	0.119515	33.8681	22.7346		-2.0387	ns	0	0
miR-376a/376b	hsa-miR-376a/b	8	1	0.518709	2.16486	31.2658		21	0.361612	0.0775473	1.37779	31.2511		10	0.425661	0.0260004	0.701011	31.7485		-1.17712	ns	3	0.794872
miR-376a1	hsa-miR-376a*	8	1	0.0451995	3.05395	31.4321		21	0.343306	0.0480916	0.748793	31.6362		10	0.092214	0.00629501	0.372462	33.9483		3.72293	0.0025	3	0.846154
miR-376c	hsa-miR-368	8	1	0.000659145	3.40242	30.2274		21	0.532612	0.194478	1.40128	29.9293		10	0.204666	0.00637186	0.587992	31.8289		2.60234	0.0083	2	0.564103
miR-377	hsa-miR-377	8	1	0.149661	3.21052	30.5405		21	0.249712	0.0800618	1.28556	31.1785		10	0.255453	0.0362329	0.555236	31.5943		-1.02299	ns	3	0.769231
miR-377	hsa-miR-377*	8	1	0.00694095	13.7831	32.3361		21	0.856452	0.00177296	5.5802	32.5474		10	0.663965	0.196121	1.45116	32.9787		1.28991	ns	3	0.948718
miR-378	hsa-miR-378	8	1	0.442055	1.94898	28.5687		21	0.331584	0.05252	2.61015	28.9234		10	0.855315	0.425946	5.18154	27.3408		-2.57948	0.0007	0	0.205128
miR-379	hsa-miR-379	8	1	0.143679	23.877	30.96		21	1.10053	0.0907391	11.9789	30.9534		10	0.835382	0.142721	2.57672	31.3946		1.3174	ns	3	0.820513
miR-379	hsa-miR-379*	7	1	0.00526535	155.161	41.0833		18	17.055	0.019853	186.987	37.0452		10	2.04005	0.00756824	25.5146	40.2349		8.36006	0.0103	3	1
miR-380-3p	hsa-miR-380-3p	8	1	0.0781723	2.80622	35.6714		21	0.435567	0.0277666	3.4177	35.9475		10	0.650036	0.146803	4.08712	35.1922		-1.49239	ns	3	1
miR-380-5p	hsa-miR-380-5p	8	1	0.155229	138.712	28.8152		21	0.0586812	0.0101571	58.147	31.0153		10	0.0840428	0.0394789	245.191	29.9925		-1.43219	ns	1	0.589744
miR-381	hsa-miR-381	8	1	0.525529	1.89126	29.6829		21	0.319076	0.118493	0.902831	29.9566		10	0.519497	0.209881	1.05885	29.1603		-1.62813	ns	0	0.384615
miR-382	hsa-miR-382	8	1	0.10069	4.40058	28.5938		21	0.52136	0.116792	3.56759	27.8925		10	0.768764	0.0736846	1.39023	28.1847		-1.47453	ns	0	0.153846
miR-383	hsa-miR-383	8	1	0.199492	7.19959	32.4535		21	0.154597	0.022979	1.00923	33.2588		10	0.312007	0.0370633	0.947625	32.8548		-2.0182	ns	3	0.974359
miR-384	hsa-miR-384	2	1	0.00390431	1.9961	45.4709		11	17.0006	0.02972	72.8804	36.1322		5	41.3105	0.124311	212.095	36.7924		-2.42994	ns	3	1
miR-409-3p	hsa-miR-409-3p	8	1	0.317551	3.0804	30.2338		21	0.581043	0.095291	2.46562	29.0459		10	0.661286	0.0832681	1.97285	29.3903		-1.1381	ns	1	0.333333
miR-409-5p	hsa-miR-409-5p	8	1	0.430518	5.34685	32.7712		21	0.688234	0.000574331	3.12297	32.2423		10	0.958276	0.119527	4.5791	32.1884		-1.39237	ns	3	0.871795
miR-410	hsa-miR-410	8	1	0.105618	2.56508	31.4928		21	0.217477	0.0583471	2.1119	31.9215		10	0.359082	0.0640087	0.904736	31.7219		-1.65112	ns	3	0.897436
miR-411	hsa-miR-411	8	1	0.056775	2.27335	31.1381		21	0.348478	0.0480366	1.6288	31.3465		10	0.14631	0.0291193	0.56583	32.3419		2.38179	ns	3	0.820513
miR-411	hsa-miR-411*	8	1	0.224374	7.25448	33.5928		20	0.58519	0.0011374	2.86123	34.4424		10	0.918985	0.357732	1.63775	33.7885		-1.5704	ns	3	1
miR-412	hsa-miR-412	8	1	0.414252	5.54835	32.9238		21	0.579112	0.249427	1.60781	32.589		10	2.7116	1.0592	6.334	30.6803		-4.68235	<0,0001	3	0.948718
miR-421	hsa-miR-421	8	1	0.380607	1.72976	30.7144		21	0.9359	0.192683	2.61804	30.3073		10	2.75307	0.449387	16.0098	28.8188		-2.94163	0.0405	2	0.487179
miR-422a	hsa-miR-422a	8	1	0.588949	3.58251	30.015		21	0.543686	0.119154	6.6905	30.3856		10	1.58554	0.519789	10.0464	29.3213		-2.91628	0.005	2	0.487179
miR-423	hsa-miR-423	8	1	0.708218	1.7179	25.4195		21	0.630777	0.238463	1.735	24.5209		10	1.74771	0.576335	3.54206	23.5707		-2.77072	0.0029	0	0
miR-423-5p	hsa-miR-423-5p	8	1	0.3217	5.51898	24.4887		21	1.59271	0.104948	7.70076	23.8994		10	2.24435	0.458254	4.08451	23.4709		-1.40914	ns	0	0
miR-424	hsa-miR-424	8	1	0.0241596	3.05708	25.504		21	0.4034	0.0980713	1.74432	25.6815		10	0.328542	0.0210626	1.99661	25.6357		1.22785	ns	0	0.025641
miR-424	hsa-miR-424*	8	1	0.632059	2.13237	29.8747		21	0.269958	0.0477843	1.35915	29.4851		10	0.494533	0.127539	1.73296	29.2229		-1.83188	ns	0	0.307692
miR-425	hsa-miR-425	8	1	0.117101	2.11879	26.8661		21	2.16115	0.398342	5.60631	24.7684		10	2.10687	0.290367	8.01924	24.7501		1.02576	ns	0	0.025641
miR-425-3p	hsa-miR-425-3p	8	1	0.679822	2.47915	29.1397		21	0.713073	0.277739	3.0888	27.9234		10	2.06772	0.40018	6.83786	26.9459		-2.89973	0.0094	0	0.025641
miR-429	hsa-miR-429	8	1	0.442611	1.69272	31.2808		21	2.30652	0.674229	35.8075	28.2305		10	2.52074	0.245598	12.0457	28.386		-1.09287	ns	1	0.358974
miR-431	hsa-miR-431	8	1	0.431771	4.84998	30.1195		21	0.41079	0.184923	4.63606	29.8197		10	0.89659	0.53038	1.76379	28.7071		-2.1826	0.0006	1	0.384615
miR-431	hsa-miR-431*	8	1	0.324729	2.47291	32.4266		21	0.564069	0.187739	1.78514	31.7846		10	2.01243	0.554478	3.00606	30.5021		-3.5677	0.0008	3	0.846154
miR-432	hsa-miR-432	8	1	0.388578	3.97603	29.4379		21	0.300091	0.0997206	1.02174	29.7117		10	0.258604	0.0862225	0.902277	30.2658		1.16043	ns	1	0.461538
miR-432	hsa-miR-432*	8	1	0.549406	2.83613	29.5667		21	0.275569	0.11603	1.05405	29.7133		10	0.315067	0.0997785	1.24579	30.4832		-1.14333	ns	1	0.461538
miR-433	hsa-miR-433	8	1	0.731587	1.57719	29.403		21	0.249989	0.0921638	1.17211	29.5977		10	0.541487	0.121222	0.900688	29.0002		-2.16604	0.017	0	0.230769
miR-448	hsa-miR-448	8	1	0.198442	1.24887	31.2409		21	0.959975	0.143091	7.5044	29.7853		10	0.955694	0.19341	14.7131	29.8652		1.00448	ns	1	0.512821
miR-449a	hsa-miR-449	8	1	0.554355	2.10513	31.932		20	0.950078	0.355969	39.9676	30.4596		10	0.921363	0.150833	4.92893	31.4343		1.03117	ns	3	0.769231
miR-449b	hsa-miR-449b	8	1	0.361366	5.41411	33.6016		20	1.05304	0.254003	84.557	32.2606		10	1.59222	0.521291	4.49813	32.2484		-1.51202	ns	3	0.820513
miR-450a1	hsa-miR-450	7	1	2.37088e-05	5.03041	32.764		21	0.464723	0.151081	2.16114	32.308		10	0.274022	0.0210809	3.506	32.9739		1.69594	ns	3	0.815789
miR-450b-3p	hsa-miR-450b-3p	7	1	0.00904321	17.8153	38.7716		20	2.8229	0.000671024	52.4265	37.3416		10	7.0157	0.318263	20.206	36.0325		-2.48528	ns	3	1
miR-450b-5p	hsa-miR-450b-5p	7	1	0.205948	3.76317	39.6652		19	0.682762	0.170138	6.33745	40.3596		10	0.278804	0.0064696	1.69434	41.7207		2.44889	ns	3	1
miR-451	hsa-miR-451	8	1	0.0123678	3.46717	23.6742		21	0.154802	0.0429469	1.78082	24.4527		10	0.0608085	0.00226283	0.186767	26.6928		2.54573	0.0019	0	0.025641
miR-452	hsa-miR-452	8	1	0.149346	3.17537	29.1113		21	0.590926	0.0776034	1.6609	29.9242		10	0.685034	0.18057	5.12588	29.7548		-1.15925	ns	0	0.410256
miR-452	hsa-miR-452*	5	1	0.0155907	6.44962	35.2804		18	0.201092	0.000265399	3.63499	37.3537		10	1.02131	0.000199633	5.12856	34.6034		-5.07884	ns	3	1
miR-453	hsa-miR-453	8	1	0.45556	3.08423	31.9227		21	1.49725	0.191294	9.51668	31.3713		10	2.69438	1.79413	4.43544	30.5627		-1.79955	0.017	3	0.923077
miR-454	hsa-miR-454	8	1	0.00391599	6.44219	32.24		21	4.39468	1.40524	33.8286	30.0936		10	9.57834	1.8813	31.5447	29.1235		-2.17953	ns	2	0.512821
miR-454-5p	hsa-miR-454-5p	8	1	0.00069192	6.12415	34.7499		21	1.11871	0.00318112	4.21212	33.1449		10	2.61618	0.451245	7.58046	32.2873		-2.33858	ns	3	1
miR-455	hsa-miR-455	8	1	0.0359918	2.21655	30.9407		21	0.549064	0.167304	2.95408	30.5051		10	1.3316	0.302247	11.8276	29.0155		-2.42522	ns	2	0.538462
miR-455-3p	hsa-miR-455-3p	8	1	0.19205	1.29647	27.1772		21	0.503593	0.133022	1.89337	26.611		10	0.990547	0.212726	8.51219	25.3136		-1.96696	0.017	0	0
miR-483-3p	hsa-miR-483-3p	8	1	0.54394	3.52257	27.4407		21	0.339275	0.0582244	0.958958	28.3656		10	0.194368	0.0459288	0.346206	29.2102		1.74553	0.0365	0	0.128205
miR-483-5p	hsa-miR-483-5p	8	1	0.278683	2.81155	28.226		21	0.347728	0.112961	0.8151	28.3569		10	0.857157	0.158987	1.34545	27.5472		-2.46502	0.0329	0	0.025641
miR-484	hsa-miR-484	8	1	0.548641	1.73022	26.4633		21	1.54111	0.491521	5.73427	24.8858		10	2.61943	1.46486	7.48045	23.8804		-1.6997	0.0213	0	0
miR-485-3p	hsa-miR-485-3p	8	1	0.801993	3.19602	29.8384		21	0.419483	0.116962	2.12265	29.3207		10	0.811179	0.254865	1.60054	29.0898		-1.93376	0.0029	0	0.25641
miR-485-5p	hsa-miR-485-5p	8	1	0.510221	2.33051	30.5402		21	0.291749	0.0488708	1.15766	30.613		10	0.38739	0.126626	0.611337	30.6732		-1.32782	ns	3	0.666667
miR-486	hsa-miR-486	8	1	0.688744	5.83056	23.8702		21	0.138654	0.033003	0.759034	26.2		10	0.378544	0.107615	2.2744	25.1412		-2.73013	0.0073	0	0
miR-486-3p	hsa-miR-486-3p	6	1	0.709191	1.31828	32.2256		21	0.222049	0.00020565	10.7924	34.357		10	0.723164	0.33585	3.04216	32.6294		-3.25678	0.0365	3	0.974359
miR-487a	hsa-miR-487a	8	1	0.291478	2.37509	32.2608		21	0.430387	0.245868	1.62249	31.2562		10	1.3711	0.736579	4.7099	29.9986		-3.18574	0.0003	2	0.769231
miR-487b	hsa-miR-487b	8	1	0.614445	3.23245	29.6814		21	0.481585	0.167615	1.45315	29.5638		10	0.500485	0.118068	1.05523	29.9881		-1.03925	ns	0	0.384615
miR-488	hsa-miR-488	8	1	0.305835	4.15996	32.1609		21	0.485727	0.130677	2.33734	32.4145		10	1.3185	0.498709	2.85682	31.2589		-2.71449	0.0022	3	0.948718
miR-488	hsa-miR-488	8	1	0.000222058	19.6515	33.6183		21	0.951462	0.0237369	3.81883	33.8824		10	0.433649	0.0187435	2.39085	35.0427		2.19408	ns	3	0.974359
miR-489	hsa-miR-489	8	1	0.3626	12.9808	26.6489		21	3.56209	0.253676	14.5003	24.8348		10	8.59307	4.2028	21.2247	23.5654		-2.41237	0.0057	0	0
miR-490	hsa-miR-490	8	1	0.282139	8.77576	29.7372		21	0.774536	0.186018	2.64632	28.9682		10	1.46319	0.754175	2.68456	28.0718		-1.88912	0.005	0	0.205128
miR-490-5p	hsa-miR-490-5p	8	1	0.418576	6.66315	32.6651		21	0.487564	0.135122	2.96861	32.248		10	2.37895	1.78613	5.74671	29.9531		-4.87925	<0,0001	2	0.820513
miR-491	hsa-miR-491	8	1	0.473594	1.41064	30.2441		21	0.551394	0.105122	2.71159	30.007		10	1.03421	0.227147	6.09511	29.173		-1.87562	ns	2	0.461538
miR-491-3p	hsa-miR-491-3p	8	1	0.000170206	6.47104	37.2672		20	4.36143	0.000102553	18.7261	34.5109		9	8.96993	1.88842	14.2173	33.6378		-2.05665	ns	3	1
miR-492	hsa-miR-492	8	1	0.382813	9.24606	32.1662		21	2.65845	0.175969	44.0159	28.7302		10	3.76125	0.921857	6.85555	29.1297		-1.41483	ns	1	0.410256
miR-493	hsa-miR-493*	8	1	0.00633911	16.0809	33.8769		21	2.98953	0.00138259	36.2204	32.3722		10	1.85084	1.17433	5.63161	33.1232		1.61523	ns	3	0.923077
miR-493-3p	hsa-miR-493-3p	8	1	0.832552	2.02219	27.5213		21	0.523038	0.267464	1.24935	27.1027		10	0.828205	0.142116	1.68618	26.8585		-1.58345	ns	0	0
miR-494	hsa-miR-494	8	1	0.236105	3.18369	20.3667		21	0.199512	0.0322721	1.68294	21.3131		10	0.991605	0.113831	1.85763	18.9561		-4.97016	0.0191	0	0
miR-495	hsa-miR-495	8	1	0.208052	2.5032	29.8899		21	0.209379	0.0427609	0.964813	30.3732		10	0.261691	0.0633926	0.535369	30.5882		-1.24984	ns	2	0.641026
miR-496	hsa-miR-496	8	1	0.127327	13.4523	28.5216		21	3.34847	0.049727	21.4442	26.9345		10	1.17883	0.189803	5.4901	28.3482		2.84051	ns	0	0.0769231
miR-497	hsa-miR-497	8	1	0.0259375	1.78929	24.5244		21	0.192998	0.0787187	0.669448	25.4405		10	0.153123	0.0193209	0.402012	26.2714		1.26041	ns	0	0.025641
miR-497	hsa-miR-497*	7	1	0.00595587	2.68749	37.6163		21	0.537134	0.00198264	4.79512	38.45		10	0.15287	0.0158167	0.688642	39.6227		3.51367	0.0106	3	1
miR-498	hsa-miR-498	8	1	0.286852	1.53828	34.331		21	0.484996	0.0782478	2.74915	34.1124		10	1.83144	0.252208	3.39622	32.1497		-3.7762	0.0038	3	1
miR-499	hsa-miR-499	8	1	0.755055	1.86353	34.2054		21	0.618709	0.0941966	41.8429	33.9568		10	1.0669	0.0977011	3.12565	33.3435		-1.72439	ns	3	0.974359
miR-499-3p	hsa-miR-499-3p	8	1	0.27682	6.72808	35.034		21	1.33925	0.221127	14.3545	33.0991		10	3.72723	1.47756	7.22042	32.2684		-2.78307	0.0029	3	0.974359
miR-500	hsa-miR-500	8	1	0.406608	1.69526	28.5354		21	0.633593	0.24978	2.73892	27.7922		10	1.78856	0.434752	5.83259	26.7595		-2.82289	0.0151	0	0.0512821
miR-500	hsa-miR-500	8	1	0.166197	2.65301	30.236		21	0.597625	0.143635	5.54982	29.548		10	1.23786	0.387828	5.27866	28.7422		-2.0713	0.0365	1	0.358974
miR-501-3p	hsa-miR-501-3p	8	1	0.471708	1.76891	29.8379		21	0.345589	0.105373	2.52583	29.5362		10	0.912635	0.379374	3.76994	28.4781		-2.64081	0.005	0	0.307692
miR-501-5p	hsa-miR-501-5p	8	1	0.283712	4.48464	30.3072		21	2.87918	0.356699	12.7539	28.9216		10	4.88762	1.0303	10.9439	28.1089		-1.69757	ns	1	0.307692
miR-502	hsa-miR-502	8	1	0.470928	1.27705	27.9335		21	0.495529	0.202313	2.75601	27.2052		10	1.0027	0.283597	12.5903	26.4098		-2.0235	0.0191	0	0.025641
miR-502-3p	hsa-miR-502-3p	8	1	0.25265	1.58278	27.8782		21	0.492311	0.0648773	2.11588	27.3709		10	0.940089	0.167148	3.91917	26.3999		-1.90954	0.0495	0	0.0512821
miR-503	hsa-miR-503	8	1	0.625509	3.5522	30.7123		21	0.726364	0.243642	3.64907	29.3508		10	2.39868	0.374746	12.0838	28.4203		-3.30231	0.0073	1	0.307692
miR-504	hsa-miR-504	8	1	0.317035	4.02603	29.2895		21	0.399757	0.0937482	1.4715	29.5024		10	0.638839	0.0998335	1.99854	29.0537		-1.59807	ns	0	0.307692
miR-505	hsa-miR-505	8	1	0.467505	1.68461	28.3077		21	0.464095	0.166887	2.39918	27.672		10	1.43882	0.495741	3.4168	26.5264		-3.10027	0.0025	0	0.0512821
miR-505	hsa-miR-505*	8	1	0.204916	6.87236	31.4724		21	1.6996	0.104611	5.46696	30.7909		10	3.31841	0.390148	9.1574	29.7874		-1.95246	0.0151	2	0.74359
miR-506	hsa-miR-506	8	1	0.488723	3.87673	34.1203		21	0.677325	0.309429	2.78284	33.5793		10	2.22719	0.984896	5.49192	31.9993		-3.28821	0.0003	3	1
miR-507	hsa-miR-507	8	1	0.00891275	5.88385	36.9824		21	0.485514	0.00269045	6.84665	36.5279		10	1.78122	0.278249	4.68737	35.5121		-3.66872	0.0151	3	1
miR-508-3p	hsa-miR-508-3p	8	1	0.362372	4.2939	34.0644		21	2.66535	0.0039569	9.01407	32.653		10	2.76595	1.13582	5.69395	32.5751		-1.03775	ns	3	1
miR-508-5p	hsa-miR-508-5p	8	1	0.0562118	4.75492	33.9471		21	0.4593	0.0181886	2.35409	33.666		10	1.76784	0.795099	7.81801	32.0553		-3.849	0.0002	3	1
miR-509-1-3p	hsa-miR-509-3p	8	1	0.676139	3.25214	32.6117		21	1.59567	0.112501	5.79704	32.0941		10	1.75537	1.18311	2.62717	31.9242		-1.10009	ns	3	1
miR-509-1-5p	hsa-miR-509-5p	8	1	0.423466	2.14802	33.0789		21	0.561071	0.195817	6.50468	32.4569		10	1.15613	0.57775	2.45387	31.3653		-2.06058	0.0011	3	1
miR-509-3-5p	hsa-miR-509-3-5p	8	1	0.0142521	2.88918	33.842		21	0.380502	0.0362313	2.1379	33.8557		10	1.41613	0.612273	3.7888	32.1386		-3.72174	0.0001	3	1
miR-510	hsa-miR-510	8	1	0.667969	3.56654	30.9396		21	0.441268	0.123801	2.79839	30.5433		10	1.06438	0.614802	1.66362	29.543		-2.4121	0.0008	2	0.615385
miR-511-1	hsa-miR-511	8	1	0.505187	2.7336	32.2705		21	0.50594	0.099338	1.81709	31.963		10	0.920757	0.333335	3.27995	30.7196		-1.81989	0.0135	3	0.923077
miR-512-1-3p	hsa-miR-512-3p	8	1	0.47237	5.47912	31.615		21	0.367084	0.0490721	3.30269	31.2046		10	0.740816	0.622694	3.32585	30.1045		-2.01811	0.0002	3	0.820513
miR-512-1-5p	hsa-miR-512-5p	8	1	0.524209	39.9135	31.166		21	0.514494	0.0807006	3.16989	30.7954		10	0.888298	0.527436	2.71173	29.8426		-1.72655	0.0025	2	0.74359
miR-513a1-3p	hsa-miR-513a-3p	8	1	0.00454186	3.67829	37.9612		21	2.00777	0.00193293	9.33718	36.8993		10	10.5496	1.57311	43.7743	34.5923		-5.25441	0.0012	3	1
miR-513a1-5p	hsa-miR-513a-5p	8	1	0.138285	4.65306	34.1096		21	2.20225	0.0665422	11.1444	33.0213		10	5.26968	2.09631	12.6582	31.7895		-2.39286	0.0191	3	1
miR-513b	hsa-miR-513b	7	1	0.076255	16.5764	36.9399		20	0.574389	0.00370966	5.26274	35.1161		10	1.25342	0.00275312	5.3025	34.4998		-2.18217	ns	3	1
miR-513c	hsa-miR-513c	4	1	0.0282492	7.24461	36.9413		16	0.933085	7.32364e-05	5.24979	36.0469		10	1.42905	0.000796699	5.69445	35.8603		-1.53154	ns	3	1
miR-514-1	hsa-miR-514	8	1	0.0492966	7.26439	35.5226		21	0.760981	0.0463804	2.97213	34.9499		10	0.551317	0.0924732	1.22334	35.9494		1.3803	ns	3	1
miR-515-1-3p	hsa-miR-515-3p	8	1	0.454421	2.02193	31.5345		21	0.426504	0.130564	1.59762	31.6391		10	0.918866	0.320219	3.19212	30.5066		-2.15441	0.0266	3	0.769231
miR-515-1-5p	hsa-miR-515-5p	8	1	0.00943659	3.3985	34.8723		21	0.115543	0.0107649	4.09282	37.543		10	0.4934	0.011956	2.31813	35.5614		-4.27029	ns	3	1
miR-516a1-5p	hsa-miR-516a-5p	8	1	0.225283	11.3921	34.8092		21	0.521046	0.0140681	9.41138	34.3685		10	3.28752	0.585532	10.7728	33.1626		-6.30946	0.0012	3	1
miR-516a1/516b2	hsa-miR-516a-3p/b*	8	1	0.039968	5.18047	34.4455		21	2.08101	0.0794559	6.04931	33.3657		10	4.51373	0.419172	9.2455	32.2829		-2.16901	0.0296	3	1
miR-516b2	hsa-miR-516b	8	1	0.000293644	8.50411	35.0036		21	0.622638	0.00990217	5.62907	35.5775		10	1.26967	0.374702	2.16701	34.3471		-2.03918	0.0151	3	1
miR-517a	hsa-miR-517a	7	1	0.0481004	3.30973	32.839		20	0.201809	0.0461542	4.19721	34.2769		10	0.193482	0.0566885	1.44183	34.9029		1.04304	ns	3	1
miR-517a	hsa-miR-517*	8	1	0.32638	2.10862	32.2321		21	0.385093	0.155807	1.40731	32.3247		10	0.543357	0.0600886	3.13258	32.1739		-1.41097	ns	3	0.974359
miR-517b	hsa-miR-517b	8	1	0.111425	14.3742	35.3508		21	0.761702	0.00194091	4.93881	35.1926		10	3.47979	0.157157	6.0467	33.6146		-4.56844	0.0448	3	1
miR-517c	hsa-miR-517c	7	1	0.0344609	5.59075	32.1787		21	0.283239	0.043438	23.2185	33.2649		10	0.484349	0.102867	5.88135	33.1967		-1.71004	ns	3	0.947368
miR-518a1	hsa-miR-518a	8	1	0.459539	1.69065	32.6137		21	0.544241	0.201744	1.83355	31.8596		10	2.30769	0.929868	4.46732	30.3296		-4.24019	<0,0001	3	0.923077
miR-518b	hsa-miR-518b	7	1	0.379018	3.57824	34.4074		21	0.171083	2.44724e-05	3.18112	36.0214		10	0.310472	0.0285549	6.7054	35.5314		-1.81475	ns	3	1
miR-518c	hsa-miR-518c	7	1	0.0848874	7.54214	34.3708		17	0.40659	0.00127677	5.96681	36.5386		10	0.29201	0.000494991	8.88098	36.4606		1.39238	ns	3	1
miR-518c	hsa-miR-518c*	8	1	0.0819975	1.9158	34.2643		21	0.358281	0.0433691	2.35697	34.0518		10	1.02305	0.35656	4.56028	32.8752		-2.85543	0.0135	3	1
miR-518d-3p	hsa-miR-518d-3p	8	1	0.188722	3.80775	32.0672		21	0.656115	0.00924963	3.80007	32.756		10	1.4794	0.85217	4.15826	31.5425		-2.25478	0.0073	3	1
miR-518e	hsa-miR-518e	8	1	0.000243909	3.81256	33.6114		21	0.0924207	5.47516e-05	6.32867	35.6498		10	0.771327	0.178928	2.49876	33.0678		-8.34582	0.0014	3	1
miR-518f	hsa-miR-518f	7	1	0.237461	5.33083	34.4521		20	0.545809	3.58205e-05	3.43386	35.5417		10	0.372628	0.0322473	1.50329	36.0364		1.46475	ns	3	1
miR-518f	hsa-miR-518f*	8	1	0.393586	2.8605	33.1074		21	0.585835	0.136587	5.43609	32.7014		10	1.88057	0.285416	7.59689	31.0865		-3.21007	0.012	3	1
miR-519a1	hsa-miR-519a	8	1	0.000981586	2.97169	33.328		17	0.133808	4.49794e-05	27.2846	33.9526		10	0.12938	9.77709e-06	5.78028	34.6233		1.03423	ns	3	0.942857
miR-519b	hsa-miR-519b	8	1	0.0131763	10.4041	34.0339		21	0.181201	0.00864575	1.61907	34.7576		10	0.5937	0.21378	5.70475	33.5448		-3.27647	0.0057	3	1
miR-519c-3p	hsa-miR-519c-3p	8	1	0.384244	2.88692	32.0262		21	0.908074	0.00104387	3.23942	31.055		10	1.50693	0.3411	3.6947	30.5686		-1.65948	0.0448	3	0.794872
miR-519d	hsa-miR-519d	7	1	0.26032	3.41138	33.7799		20	0.128121	0.00402803	1.71184	34.7737		10	0.334241	0.03369	3.19866	33.8176		-2.6088	ns	3	0.972973
miR-519e	hsa-miR-519e	8	1	0.0209187	2.79083	36.1511		21	0.395948	0.0398531	2.9173	37.1021		10	2.17702	0.195201	3.74144	34.6469		-5.49826	0.0094	3	1
miR-519e	hsa-miR-519e*	8	1	0.415271	1.31058	33.7143		21	0.544218	0.135989	2.19626	32.8878		10	0.857574	0.325923	2.05142	32.2682		-1.57579	ns	3	1
miR-520a	hsa-miR-520a	8	1	0.00118496	10.5742	32.7634		21	0.676245	0.117997	3.48145	32.5791		10	1.83467	0.477839	4.09348	30.9501		-2.71303	0.0022	3	1
miR-520a	hsa-miR-520a*	8	1	0.102635	3.7069	35.9281		21	0.440497	0.00147792	10.9043	34.997		10	1.63621	0.112053	4.06236	33.991		-3.71447	0.0365	3	1
miR-520b/526b	hsa-miR-520b/526b*	8	1	0.228333	5.76228	34.7101		21	0.302526	0.000876313	3.56596	34.6105		10	1.11933	0.07316	4.55378	33.475		-3.69996	0.0448	3	1
miR-520c/520f	hsa-miR-520c/f	8	1	0.00882374	3.62164	34.4886		21	0.253265	0.00146482	4.74266	34.3807		10	0.541631	0.121731	2.6264	34.1954		-2.13859	0.0329	3	1
miR-520d	hsa-miR-520d*	8	1	0.200904	7.49244	33.7214		21	0.228897	0.0134102	0.780356	34.4212		10	0.45067	0.105638	1.91065	33.5724		-1.96888	0.0329	3	1
miR-520d-5p	hsa-miR-520d-5p	8	1	0.630635	4.30477	35.296		21	0.5291	0.025438	5.99506	34.9042		10	1.39644	0.377106	7.68762	33.5653		-2.63927	0.0238	3	1
miR-520e	hsa-miR-520e	8	1	0.284721	2.16582	33.9314		21	1.79184	0.316718	42.0186	32.2517		10	5.66939	2.21305	20.9159	30.3459		-3.164	0.017	3	0.794872
miR-520g/520f	hsa-miR-520g/h	8	1	5.98184e-05	7.50618	31.8872		21	1.00194	0.139017	24.887	31.5791		10	1.8432	0.301664	4.54819	31.0926		-1.83962	ns	3	0.769231
miR-521-2	hsa-miR-521	7	1	0.0234942	5.85075	34.0191		20	0.680056	0.0024385	5.06194	34.6729		10	2.8744	0.435903	62.3225	33.2751		-4.22672	0.0165	3	0.921053
miR-522	hsa-miR-522	7	1	0.00316905	1.92747	35.2724		17	0.133956	7.3075e-06	19.3688	36.6324		8	0.544398	0.0580951	8.8315	34.7537		-4.064	ns	3	1
miR-523	hsa-miR-523	7	1	0.000559198	8.43737	37.7053		12	0.417956	0.000661946	1.56752	37.0427		9	0.12904	0.000119339	0.613731	40.3686		3.23897	ns	3	1
miR-524	hsa-miR-524	8	1	0.115892	5.91097	33.7558		20	0.395121	0.00293138	4.16942	34.3031		10	1.19996	0.610521	5.20525	32.8919		-3.03694	0.0012	3	1
miR-524	hsa-miR-524*	4	1	0.343341	1.50562	36.5949		19	1.23422	0.0685324	4.0468	35.2231		8	0.717378	0.0689355	3.40221	35.9208		1.72046	ns	3	1
miR-525	hsa-miR-525	7	1	0.324623	3.24146	36.4665		14	0.303532	0.0364976	2.70055	36.7659		5	0.398247	0.217181	3.65369	36.5727		-1.31204	ns	3	1
miR-525	hsa-miR-525*	6	1	0.116792	1.75401	34.5329		18	0.179041	0.00756472	10.4982	35.0835		10	0.332552	0.0468355	3.09222	35.4274		-1.85741	ns	3	1
miR-526a1/526c	hsa-miR-526a/c	5	1	0.101746	19.4652	37.7612		11	0.96697	0.134203	3.8377	36.4767		7	0.334117	0.208684	3.64539	37.8452		2.89411	ns	3	1
miR-526b/526c	hsa-miR-526b/c	8	1	0.49256	3.62653	34.5629		21	0.497889	0.00234335	1.86198	34.5375		10	1.25819	0.654611	2.85457	33.2852		-2.52704	0.0004	3	1
miR-527	hsa-miR-527	8	1	0.0699738	6.97783	28.7628		21	0.282302	0.0177126	3.84556	29.1991		10	0.323168	0.0398115	2.0536	29.2554		-1.14476	ns	0	0.282051
miR-532	hsa-miR-532	8	1	0.228046	3.0458	30.5708		21	0.677946	0.140354	4.79719	29.7292		10	2.17711	0.224319	6.00502	28.5668		-3.21133	ns	1	0.384615
miR-532-3p	hsa-miR-532-3p	8	1	0.430601	1.64386	27.4238		21	0.548471	0.122925	1.51514	26.9286		10	1.08699	0.236957	3.49452	25.8488		-1.98185	0.0038	0	0
miR-539	hsa-miR-539	7	1	0.0165574	2.8138	33.1364		20	0.428077	0.000153087	2.39153	33.3835		10	0.275512	0.00664944	0.929191	33.7353		1.55375	ns	3	0.945946
miR-541	hsa-miR-541	8	1	0.53324	4.99183	33.6141		21	1.58413	0.0624684	4.31888	33.0935		10	2.60796	0.825969	5.65784	32.365		-1.64631	ns	3	1
miR-541	hsa-miR-541*	6	1	0.598735	20.7027	31.8715		21	1.28897	0.211916	4.50283	31.5861		10	2.24738	1.50825	5.51769	30.7375		-1.74355	0.0151	3	0.871795
miR-542-3p	hsa-miR-542-3p	8	1	0.747015	3.30381	31.6675		21	0.324843	0.0668758	1.34915	31.0893		10	0.412525	0.109885	1.24346	31.161		-1.26992	ns	3	0.794872
miR-542-5p	hsa-miR-542-5p	8	1	0.307947	3.083	30.9187		21	0.517988	0.0157467	2.19722	30.8058		10	0.444578	0.0794624	8.41098	30.556		1.16512	ns	3	0.641026
miR-543	hsa-miR-543	8	1	0.474547	1.62252	24.4043		21	0.733433	0.197833	2.50549	23.355		10	1.1296	0.219573	3.04983	22.9491		-1.54015	ns	0	0
miR-544	hsa-miR-544	7	1	0.0064414	7.19611	37.5643		20	0.808856	0.00557529	6.15753	36.0326		10	6.06714	2.42648	16.7652	33.5975		-7.50088	0.0002	3	1
miR-545	hsa-miR-545	8	1	0.0297017	1.92663	35.1278		19	2.6557	0.0151873	7.1325	33.8407		10	1.4806	0.0679585	3.94512	34.6758		1.79367	ns	3	1
miR-545	hsa-miR-545*	4	1	0.0293564	7.96414	37.0461		18	1.78037	0.00151927	6.04621	34.5642		9	2.0587	0.0150436	12.8791	35.5844		-1.15633	ns	3	1
miR-548a1	hsa-miR-548a	8	1	0.428319	7.46802	32.5217		21	1.00238	0.359941	10.6903	31.8723		10	2.66145	1.15787	7.28744	30.6843		-2.65512	0.0038	3	0.871795
miR-548a1-5p	hsa-miR-548a-5p	8	1	0.173164	18.8778	37.3081		21	0.669325	0.00343506	4.63234	35.2261		10	2.91679	0.939061	9.30323	33.4777		-4.35781	0.0106	3	1
miR-548b	hsa-miR-548b	8	1	0.427206	2.11457	33.4181		21	0.254433	0.01243	0.891493	33.9736		10	0.915213	0.127491	3.03469	32.3255		-3.59707	0.0044	3	1
miR-548b-5p	hsa-miR-548b-5p	8	1	0.225875	4.98531	30.7059		21	1.32085	0.227008	4.11663	30.3878		10	2.79328	1.25026	6.47583	29.3244		-2.11476	0.0094	2	0.538462
miR-548c-3p	hsa-miR-548c-3p	8	1	0.194677	3.71643	34.8036		21	1.65092	0.00237912	6.47426	34.1639		10	4.59554	1.03915	12.8274	32.7038		-2.78362	ns	3	1
miR-548c-5p	hsa-miR-548c-5p	8	1	0.339759	4.02459	30.2525		21	1.63817	0.0445954	5.50352	29.5441		10	2.75492	0.586776	5.72637	28.9141		-1.6817	0.0495	1	0.333333
miR-548d1	hsa-miR-548d	8	1	0.193072	1.81912	33.18		21	0.304294	0.00994944	3.59848	33.3126		10	0.871215	0.254371	2.44139	31.9041		-2.86307	0.0083	3	1
miR-548d1-3p	hsa-miR-548d-3p	8	1	0.0012138	8.24934	33.5348		21	1.32365	0.510098	7.12957	33.881		10	2.52011	0.535612	13.8474	32.8972		-1.9039	0.0365	3	1
miR-548d1-5p	hsa-miR-548d-5p	8	1	0.00630177	42.1773	38.4454		21	4.24532	0.00727799	15.2479	35.3875		10	15.5954	0.201508	42.0311	33.8718		-3.67355	0.0405	3	1
miR-548e	hsa-miR-548e	8	1	0.000137547	4.62961	34.71		21	3.36646	0.0741289	10.586	33.1182		10	2.73885	0.970359	9.6284	33.304		1.22915	ns	3	1
miR-548f-1	hsa-miR-548f	6	1	0.00270179	57.9306	40.3584		18	4.45739	0.0242662	45.9352	36.4898		10	9.94148	0.271358	59.4116	36.0511		-2.23034	ns	3	1
miR-548g	hsa-miR-548g	7	1	0.00726628	7.0092	38.7322		20	7.54343	0.000599213	34.3874	35.1588		10	14.9341	0.872918	53.3917	34.8477		-1.97975	ns	3	1
miR-548h-1	hsa-miR-548h	6	1	0.00169352	7.30854	34.7055		20	1.0465	0.0119864	6.89095	35.7536		10	2.42067	0.329583	8.00181	34.4428		-2.31312	0.0295	3	1
miR-548i-1	hsa-miR-548i	8	1	0.500466	2.89798	32.5037		21	1.97449	0.721076	6.68078	31.6966		10	3.56786	0.586891	5.57602	30.7942		-1.80698	ns	3	1
miR-548j	hsa-miR-548j	8	1	0.221007	6.29395	31.9231		21	1.30885	0.176431	3.49691	31.6102		10	1.5887	0.757819	6.88511	31.2944		-1.21381	ns	3	0.923077
miR-548k	hsa-miR-548k	8	1	0.393419	16.9996	34.8069		21	3.36507	0.000913295	44.0288	33.2488		10	3.82351	0.887547	25.0535	33.0154		-1.13624	ns	3	0.974359
miR-548l	hsa-miR-548l	8	1	0.00365559	6.04258	33.6576		21	2.27471	0.000841125	10.035	32.4331		10	1.98435	0.786609	4.64591	32.6725		1.14633	ns	3	1
miR-548m	hsa-miR-548m	6	1	0.120268	9.56399	42.8781		17	0.415436	0.000944708	53.6777	41.9351		10	2.32498	0.0204191	54.7582	38.9426		-5.59648	ns	3	1
miR-548n	hsa-miR-548n	6	1	0.29056	8.75777	39.5626		17	0.419382	0.00465038	12.1394	40.0742		10	1.27114	0.0436413	5.60415	38.2585		-3.03098	ns	3	1
miR-548o	hsa-miR-548o	8	1	0.36549	2.50929	32.4561		21	0.394644	0.0350327	1.04179	32.4065		10	1.39721	0.628224	3.31078	30.3182		-3.54044	0.0001	3	0.948718
miR-548p	hsa-miR-548p	8	1	0.164533	7.80004	34.5115		20	1.77435	0.544221	9.81023	33.8325		10	5.42427	1.33554	8.47754	32.2236		-3.05704	0.0052	3	1
miR-549	hsa-miR-549	8	1	0.266651	6.78896	33.8161		21	0.328383	0.0761707	1.83349	34.4644		10	1.76987	0.507419	4.51596	32.7104		-5.38963	0.0002	3	1
miR-550-1	hsa-miR-550	8	1	0.245577	3.32627	33.8783		21	0.5892	0.0437608	1.98164	33.4919		10	2.18337	0.762451	6.4209	31.8565		-3.70565	<0,0001	3	0.948718
miR-550-1	hsa-miR-550	8	1	0.414619	14.8712	28.8166		21	0.452086	0.226354	0.954609	28.2148		10	1.68546	0.501311	3.93821	26.801		-3.72819	0.0002	0	0.0769231
miR-551a	hsa-miR-551a	6	1	0.306924	1.64104	32.6014		21	0.890934	0.0276254	5.24209	32.7807		10	4.65728	0.334586	28.5567	30.5254		-5.22741	0.0151	3	0.897436
miR-551b	hsa-miR-551b	7	1	0.0131494	15.2179	30.8858		21	1.88454	0.130268	7.51231	31.2294		10	0.288069	0.00728586	4.69147	33.1311		6.54197	0.0083	3	0.736842
miR-551b	hsa-miR-551b*	8	1	0.236934	3.62234	28.8733		21	0.286445	0.110043	1.00851	29.0798		10	1.00506	0.479133	3.76498	27.3315		-3.50874	0.0001	0	0.102564
miR-552	hsa-miR-552	8	1	0.0706718	6.73436	35.4113		21	0.695779	0.0822384	3.86673	34.2636		10	2.19739	0.770846	6.16244	33.0333		-3.15818	0.0022	3	1
miR-553	hsa-miR-553	6	1	0.0147498	64.6606	43.6935		17	1.5575	0.0126274	144.018	42.4806		10	15.0152	0.0405307	278.219	39.4881		-9.64057	ns	3	1
miR-554	hsa-miR-554	6	1	0.477709	8.95704	34.4097		13	0.355044	0.151132	1.45312	33.5519		9	0.800306	0.339242	12.0752	33.5766		-2.25411	0.0232	3	0.928571
miR-555	hsa-miR-555	7	0.957892	0.289819	3.72891	35.9591		21	40.7537	13.5584	68.7162	30.3225		10	121.649	71.058	166.382	28.6013		-2.98497	<0,0001	2	0.538462
miR-556-3p	hsa-miR-556-3p	8	1	0.0739539	1.8337	33.1533		21	0.0891087	6.24001e-05	0.996601	34.8349		9	0.826495	0.348706	24.2087	30.8621		-9.27514	0.0002	3	0.921053
miR-556-5p	hsa-miR-556-5p	5	1	0.179223	859.875	40.8292		16	0.321439	0.0141167	175.121	44.112		5	6.55999	0.0865095	93.2149	40.2708		-20.4082	ns	3	1
miR-557	hsa-miR-557	8	1	0.278492	5.14465	29.6532		21	0.346344	0.099265	0.970124	29.5966		10	1.36438	0.579415	1.95598	28.1613		-3.93937	<0,0001	0	0.25641
miR-558	hsa-miR-558	8	1	0.00613232	14.5849	39.3358		21	0.0424019	0.00110781	7.83027	41.8745		10	2.50338	0.224954	6.3201	36.7389		-59.0394	0.017	3	1
miR-559	hsa-miR-559	7	1	0.00697885	4.66346	36.3544		18	0.406156	0.00023626	1.75184	35.3154		10	1.21768	0.00256317	6.86222	34.8415		-2.99807	0.0292	3	1
miR-561	hsa-miR-561	5	1	0.0241345	54.5018	45.93		12	10.6485	0.11076	223.926	38.0604		9	6.64125	0.433841	114.732	38.6429		1.60339	ns	3	1
miR-562	hsa-miR-562	8	1	0.0341549	19.4379	35.1833		21	0.338576	0.00515366	4.7044	36.6143		10	1.62987	0.336519	3.45778	35.2843		-4.81391	0.0044	3	1
miR-563	hsa-miR-563	8	1	0.193043	1.69288	34.3806		21	0.433513	0.000121076	1.88014	33.816		10	0.667542	0.106271	55.7883	33.2899		-1.53984	0.0405	3	0.974359
miR-564	hsa-miR-564	8	1	0.399997	8.59922	28.7776		21	0.468256	0.14727	4.17916	28.6805		10	1.10812	0.584465	2.79804	27.2731		-2.36649	0.0011	0	0.153846
miR-566	hsa-miR-566	8	1	0.646232	4.72726	26.7032		21	0.568515	0.211985	9.96809	26.4942		10	1.59145	1.09517	4.94415	24.8701		-2.79931	0.0001	0	0
miR-567	hsa-miR-567	8	1	0.243124	16.0731	36.123		21	1.09786	0.10303	4.80297	34.6601		10	3.30191	1.93855	14.8414	33.3157		-3.00758	0.0007	3	1
miR-569	hsa-miR-569	8	1	0.0178173	3.87855	37.7901		21	0.412744	0.00115649	4.29402	37.0881		10	0.475073	0.015429	2.59796	37.0306		-1.15101	ns	3	1
miR-570	hsa-miR-570	8	1	0.0147971	5.37412	35.1515		21	0.621123	0.0154833	10.0639	34.2801		10	2.07663	0.563667	5.10044	33.3475		-3.34334	0.0033	3	1
miR-571	hsa-miR-571	8	1	0.232572	3.79318	34.3039		21	0.823497	0.199544	8.21892	33.7133		10	2.44672	0.894438	6.83254	32.6245		-2.97113	0.0057	3	1
miR-573	hsa-miR-573	8	1	0.124692	2.13714	37.0853		21	0.415004	0.0165376	4.28229	35.7134		10	0.991135	0.0276576	4.70759	35.6085		-2.38826	ns	3	1
miR-574	hsa-miR-574	8	1	0.625594	7.28938	24.0468		21	0.877769	0.302547	62.3347	23.3179		10	2.26907	1.04063	3.32168	22.453		-2.58504	0.0005	0	0
miR-575	hsa-miR-575	8	1	0.417784	5.96143	30.167		21	0.513453	0.279049	2.50174	29.546		10	2.32899	1.26434	6.37274	27.8206		-4.53594	0.0002	1	0.282051
miR-576-3p	hsa-miR-576-3p	8	1	0.18278	2.26268	45.2003		21	0.580204	0.0325874	5.76754	43.7389		10	3.12922	0.844406	40.0028	41.8585		-5.39331	0.0038	3	1
miR-576-5p	hsa-miR-576-5p	5	1	0.0088601	2.25157	32.328		15	0.945856	0.66166	3.6778	30.9732		10	1.64723	0.109334	8.44816	30.4292		-1.74153	ns	3	0.74359
miR-577	hsa-miR-577	4	1	0.00157615	1.68218	35.3106		16	0.0261319	3.1864e-05	0.933612	39.4961		10	0.343263	0.000142302	11.5007	35.7277		-13.1358	0.0425	3	1
miR-578	hsa-miR-578	8	1	0.00109262	3.76322	39.4199		15	0.114577	0.000324677	15.8213	41.1362		10	1.21	0.00274055	76.797	36.8956		-10.5605	ns	3	1
miR-579	hsa-miR-579	8	1	0.000955367	3.04176	36.8722		21	3.69269	0.000389342	10.8329	34.9647		10	3.44496	0.0237507	9.15611	35.0629		1.07191	ns	3	1
miR-580	hsa-miR-580	4	1	0.00167061	3.15364	40.9439		11	0.958005	0.000717486	6.60498	38.4175		7	0.36026	0.0027596	3.25462	39.8516		2.65921	ns	3	1
miR-581	hsa-miR-581	4	1	0.00026542	2.44178	36.4567		16	0.0587698	3.79469e-05	1.67976	39.4801		8	0.0499967	9.40686e-05	0.695878	38.7307		1.17547	ns	3	1
miR-582	hsa-miR-582	8	1	0.000147202	4.06768	35.5372		21	1.02627	0.147858	4.88481	34.3603		10	0.407408	0.0619242	4.98785	35.4537		2.51901	ns	3	1
miR-582-3p	hsa-miR-582-3p	8	1	0.0174093	2.08702	34.4445		21	1.3991	0.00672538	7.39006	34.0048		10	2.27105	0.114273	5.26114	33.3419		-1.62323	0.0405	3	1
miR-583	hsa-miR-583	7	1	0.220511	7.44678	37.7936		21	0.114162	0.00115899	4.27411	39.2468		10	0.892717	0.111142	1.96494	36.7458		-7.81972	0.0405	3	1
miR-584	hsa-miR-584	8	1	0.542903	13.8155	32.5842		21	0.832419	0.269493	2.30044	31.6373		10	2.35513	1.41145	5.21383	30.1079		-2.82926	0.0001	3	0.820513
miR-585	hsa-miR-585	8	1	0.11735	3.86075	32.3412		20	0.65606	0.0808264	1.84907	33.0742		10	0.157634	0.0389358	1.14904	35.1095		4.16191	0.0454	3	1
miR-586	hsa-miR-586	7	1	0.0680731	331.33	42.5357		19	59.3319	0.00870348	461.445	36.7886		10	181.88	18.5441	1642.41	35.1877		-3.06546	0.0042	3	1
miR-587	hsa-miR-587	8	1	0.00974018	4.26653	36.6387		21	0.884997	0.0144468	9.00718	35.9668		10	1.66172	0.658799	7.34373	34.8332		-1.87766	0.0213	3	1
miR-588	hsa-miR-588	8	1	0.00352132	9.82462	38.6148		17	0.999369	0.00238878	36.523	38.0162		10	1.29561	0.0899814	16.942	37.8082		-1.29643	ns	3	1
miR-589	hsa-miR-589	8	1	0.263151	4.16225	31.0277		21	1.12555	0.0687193	4.58362	30.8615		10	2.51313	1.81235	5.7159	29.7266		-2.23281	0.0064	2	0.615385
miR-589	hsa-miR-589*	8	1	0.362406	4.81306	33.3488		21	0.702406	0.000971457	2.43014	32.7904		10	0.887829	0.263477	4.35631	32.2032		-1.26398	ns	3	0.974359
miR-590	hsa-miR-590	8	1	0.00713856	2.48734	33.4107		21	0.821005	0.162834	10.367	32.8275		10	0.883294	0.0324132	5.12023	32.7672		-1.07587	ns	3	0.923077
miR-590-3p	hsa-miR-590-3p	7	1	0.260848	3.22376	33.3467		21	1.63295	0.346388	4.70847	32.1793		10	1.42513	0.0798064	9.64194	32.1488		1.14582	ns	3	0.894737
miR-591	hsa-miR-591	8	1	0.416599	5.07941	31.1989		21	0.787646	0.316441	2.41602	30.5811		10	1.808	0.537224	4.51433	28.8947		-2.29545	0.0017	2	0.589744
miR-592	hsa-miR-592	8	1	0.00840975	4.46929	36.4868		21	0.89205	0.00768051	4.91956	35.0403		10	1.2708	0.457329	7.4516	34.0167		-1.42458	0.0329	3	1
miR-593	hsa-miR-593	8	1	0.380045	11.4473	30.0973		21	0.427898	0.255422	1.55091	29.8865		10	1.42051	0.578074	2.84535	27.9902		-3.31975	0.0004	1	0.358974
miR-593	hsa-miR-593	8	1	0.423367	2.13719	32.5353		21	1.35841	0.0817112	3.75572	32.1591		10	2.6081	1.09928	6.7876	31.1857		-1.91997	0.0213	3	0.974359
miR-595	hsa-miR-595	8	1	0.45637	7.49781	30.8613		21	0.619199	0.291732	1.4462	30.5884		10	2.88035	1.04141	5.89423	28.9276		-4.65173	<0,0001	2	0.615385
miR-597	hsa-miR-597	8	1	0.0010008	5.32155	36.268		21	0.844667	0.00519094	5.48545	34.4262		10	1.71031	0.632498	8.53079	33.5209		-2.02483	ns	3	1
miR-598	hsa-miR-598	8	1	0.273133	1.33408	30.6552		21	0.21222	0.0735362	0.894638	30.9075		10	0.431419	0.0551582	0.708539	30.7718		-2.03289	ns	3	0.769231
miR-599	hsa-miR-599	6	1	0.00250835	24.6155	36.5165		15	0.19838	0.000585109	7.84249	37.9872		8	1.78121	0.00508703	6.42439	36.4708		-8.97881	ns	3	1
miR-600	hsa-miR-600	8	1	0.638482	5.02619	34.1279		21	0.571227	0.260088	1.76423	33.6589		10	1.30423	0.2044	3.13396	32.7483		-2.2832	0.0106	3	1
miR-601	hsa-miR-601	8	1	0.219518	3.57721	32.6722		21	0.33571	0.130136	1.36014	32.3195		10	1.64292	1.11799	10.8575	29.8348		-4.89388	<0,0001	2	0.820513
miR-602	hsa-miR-602	8	1	0.302307	6.62494	31.9077		21	1.40604	0.321155	5.67715	31.4809		10	5.22859	1.8786	12.0457	29.5882		-3.71866	0.0008	2	0.717949
miR-603	hsa-miR-603	8	1	0.345987	9.41621	33.741		21	1.27331	0.225653	13.0334	33.0902		10	2.98428	0.285509	12.6992	30.9701		-2.34371	0.005	3	1
miR-604	hsa-miR-604	8	1	0.532285	6.82906	30.4829		21	0.297842	0.0548476	0.670035	31.7173		10	0.92636	0.209578	5.21515	30.4685		-3.11024	0.0004	3	0.74359
miR-605	hsa-miR-605	8	1	0.393255	14.5682	31.8954		21	0.374027	0.0993254	2.53599	32.1448		10	1.64846	0.583833	3.41713	30.3965		-4.40733	0.0004	3	0.871795
miR-606	hsa-miR-606-1	4	1	0.219752	17.2509	44.7452		12	33.521	0.131637	740.113	37.616		9	31.0755	5.94575	425.242	38.892		1.0787	ns	3	1
miR-607	hsa-miR-607-1	4	1	0.0899676	2.36147	38.0414		7	4.94231	0.000180705	23.9485	35.4367		6	1.4621	0.00117066	7.19633	37.937		3.38027	ns	3	1
miR-608	hsa-miR-608	8	1	0.302029	5.32862	27.6572		21	0.391075	0.126538	21.092	27.8708		10	0.456266	0.204626	4.622	27.7852		-1.1667	ns	0	0
miR-609	hsa-miR-609	8	1	0.351247	2.99144	29.5851		21	0.400696	0.0322477	1.06613	29.8895		10	1.49139	0.839551	6.14415	27.2746		-3.722	<0,0001	0	0.307692
miR-610	hsa-miR-610	8	1	0.277287	6.67166	30.7494		21	2.6706	0.42271	8.11341	29.361		10	4.36202	2.68947	11.4554	28.6631		-1.63335	0.0296	1	0.307692
miR-611	hsa-miR-611	8	1	0.395714	2.80042	28.2378		21	2.17834	0.502181	7.65014	26.0828		10	2.0657	0.371639	8.76381	26.7473		1.05453	ns	0	0.025641
miR-612	hsa-miR-612	8	1	0.344622	4.89609	34.0561		21	0.62127	0.125268	2.76424	32.9652		10	1.82523	0.371581	11.3981	32.095		-2.9379	0.0135	3	1
miR-613	hsa-miR-613	8	1	0.27793	1.41007	33.6247		21	0.583465	0.00856588	5.26809	32.916		10	0.421718	0.191184	2.5993	33.1945		1.38354	ns	3	1
miR-614	hsa-miR-614	6	1	0.345061	4.34738	27.7745		21	5.97912	0.237616	46.3107	25.2173		10	17.9739	6.42382	52.492	23.7079		-3.00611	0.017	0	0
miR-615	hsa-miR-615	8	1	0.456852	2.77001	28.8587		21	0.595965	0.124796	2.11223	28.2879		10	2.7237	1.06961	4.91021	25.9149		-4.57023	<0,0001	0	0.0769231
miR-615-5p	hsa-miR-615-5p	8	1	0.455173	2.84646	32.5381		21	1.53387	0.44797	8.79343	31.9464		10	2.22654	1.14826	4.58887	31.419		-1.45158	ns	3	0.974359
miR-616	hsa-miR-616	8	1	0.0127123	4.79421	35.487		21	1.0295	0.0107001	8.82213	34.5528		10	1.93938	0.292369	7.53813	33.3692		-1.88381	ns	3	1
miR-616	hsa-miR-616	8	1	0.288107	2.92534	31.1428		21	0.551293	0.150018	1.35156	30.3479		10	2.00853	0.717342	2.73829	28.7669		-3.64331	0.0001	2	0.487179
miR-617	hsa-miR-617	8	1	0.280011	3.95982	31.8188		21	0.396324	0.163573	1.3197	31.4086		10	2.26634	0.361869	7.36985	29.4665		-5.71839	0.0002	2	0.74359
miR-618	hsa-miR-618	8	1	0.396919	1.26795	32.5028		21	0.566959	0.145758	4.43656	32.0893		10	0.748786	0.140116	4.07726	31.8467		-1.32071	ns	3	0.923077
miR-619	hsa-miR-619	8	1	0.314118	6.63862	33.1074		21	0.452366	0.0836346	1.6792	32.8194		10	1.19084	0.430909	3.45953	32.0993		-2.63248	0.0094	3	1
miR-620	hsa-miR-620	4	1	0.387296	5.74935	35.9745		13	0.0132987	5.07329e-05	1.62114	39.3492		8	0.406367	0.000305891	1.71397	36.9963		-30.5568	ns	3	1
miR-621	hsa-miR-621	8	1	0.367808	3.69521	32.6989		21	0.285625	0.1032	0.886216	33.391		10	0.98181	0.513994	31.0418	31.2659		-3.43742	0.0003	3	0.948718
miR-622	hsa-miR-622	8	1	0.436501	3.94475	31.137		21	0.997776	0.35332	3.99928	30.1488		10	1.76794	0.775013	4.72121	29.2313		-1.77188	0.0151	2	0.512821
miR-623	hsa-miR-623	8	1	0.531649	9.00755	31.2535		21	0.619229	0.192629	3.61466	31.4311		10	2.35066	1.7397	4.48202	29.4734		-3.79611	<0,0001	2	0.615385
miR-624	hsa-miR-624	4	1	0.05634	2.67206	38.2688		12	0.0713253	0.000164937	0.939129	40.0174		8	3.65721	0.176038	26.1077	35.2132		-51.2751	0.001	3	1
miR-624	hsa-miR-624*	8	1	0.000609927	2.44545	35.0316		20	1.37591	0.0223179	7.42386	32.8733		10	1.64725	0.182102	8.76394	33.2081		-1.19721	ns	3	1
miR-625	hsa-miR-625	8	1	0.438105	2.77768	31.005		21	1.38769	0.631719	4.7967	29.5264		10	1.10649	0.171779	3.61776	30.0212		1.25413	ns	2	0.487179
miR-625	hsa-miR-625*	8	1	0.244447	7.03925	30.4517		21	3.05869	0.198567	19.164	28.8909		10	3.1577	1.99353	6.47003	28.9007		-1.03237	ns	1	0.230769
miR-626	hsa-miR-626	8	1	0.056062	4.24287	33.1423		21	0.718594	0.021926	24.3698	31.5527		10	2.31484	0.465978	5.57884	29.9068		-3.22135	0.0073	2	0.794872
miR-627	hsa-miR-627	5	1	0.215295	3.36597	34.0023		15	0.430506	0.00110758	1.93099	32.1984		10	0.620178	0.0241674	3.46987	31.9823		-1.44058	ns	3	0.974359
miR-628	hsa-miR-628	8	1	0.377523	2.5688	27.9833		21	0.328468	0.098635	0.996668	28.317		10	0.462249	0.122354	1.64727	28.2167		-1.40729	ns	0	0.0512821
miR-628-5p	hsa-miR-628-5p	8	1	0.572025	1.82273	33.0384		21	1.13466	0.195202	5.12766	31.4594		10	2.01095	0.0222448	4.34702	30.9712		-1.7723	0.0238	3	0.820513
miR-629	hsa-miR-629	8	1	0.419007	5.09212	28.3891		21	0.312516	0.0775925	1.5971	28.9639		10	0.960693	0.234972	1.35648	27.8656		-3.07406	0.0022	0	0.153846
miR-629	hsa-miR-629	8	1	0.272788	4.43898	32.1739		21	3.99064	0.269783	14.5742	30.3042		10	5.01875	0.908949	25.8068	29.9732		-1.25763	ns	2	0.666667
miR-630	hsa-miR-630	8	1	0.327075	2.30577	32.0553		21	0.572295	0.0375171	2.61797	31.563		10	1.14054	0.341319	3.0333	31.0159		-1.99293	0.0213	3	0.897436
miR-631	hsa-miR-631	8	1	0.227742	2.85247	23.8086		21	0.334643	0.0635092	1.14011	24.0326		10	0.5205	0.159631	1.30829	23.3517		-1.55539	ns	0	0
miR-632	hsa-miR-632	8	1	0.628645	4.97591	30.4435		21	1.85012	0.207125	6.58874	29.6362		10	5.12761	1.37835	6.74735	28.1814		-2.7715	0.0135	1	0.384615
miR-633	hsa-miR-633	5	1	0.000580896	51.7896	39.9485		18	4.69936	0.0136951	39.2736	35.1217		10	3.61273	0.000945505	27.538	35.9977		1.30078	ns	3	1
miR-634	hsa-miR-634	8	1	0.379609	6.2695	32.0707		21	0.485261	0.211233	1.67809	31.9513		10	1.73798	0.731795	2.70113	30.347		-3.58155	0.0002	3	0.897436
miR-635	hsa-miR-635	8	1	0.0128175	3.63826	34.5036		21	0.799985	0.00416994	2.79514	33.5631		10	1.06708	0.173354	6.10588	33.5521		-1.33388	ns	3	1
miR-636	hsa-miR-636	8	1	0.34745	8.38049	29.3254		21	1.58226	0.141298	8.8342	28.6841		10	5.06031	1.70798	9.15663	27.0282		-3.19814	0.0033	0	0.0769231
miR-637	hsa-miR-637	8	1	0.377422	2.67368	28.0698		21	0.344218	0.112341	3.96214	28.15		10	0.703936	0.220084	2.03929	27.6032		-2.04503	ns	0	0
miR-639	hsa-miR-639	8	1	0.228313	1.75856	32.4616		21	0.743565	0.228883	4.61938	31.2551		10	2.20555	0.864812	4.59281	30.1083		-2.96618	0.0017	3	0.769231
miR-640	hsa-miR-640	8	1	0.426204	4.3333	31.3894		21	1.48226	0.0434205	5.15853	30.8319		10	3.99423	1.45437	7.28078	29.4853		-2.69469	0.0014	2	0.769231
miR-641	hsa-miR-641	8	1	0.230483	3.25338	25.3929		21	0.249412	0.0481286	1.72137	25.8215		10	0.361985	0.128028	0.895117	25.8031		-1.45135	ns	0	0
miR-642	hsa-miR-642	8	1	0.299654	2.27085	31.254		21	0.722581	0.0889287	5.34778	30.6124		10	0.67929	0.35	6.35179	30.4545		1.06373	ns	3	0.74359
miR-643	hsa-miR-643	8	1	0.00232861	6.29309	36.9859		21	0.700435	0.0348841	12.3155	36.1229		10	2.19955	0.142458	6.00147	34.6886		-3.14026	0.0329	3	1
miR-644	hsa-miR-644	8	1	0.538507	3.95273	33.2178		21	0.707467	0.0140566	2.06103	32.763		10	1.0144	0.184717	4.6728	31.9802		-1.43385	ns	3	1
miR-645	hsa-miR-645	8	1	0.437963	12.4111	29.5604		21	3.70981	0.311103	56.4817	27.803		10	6.20942	2.2919	14.381	27.1003		-1.67378	ns	0	0.102564
miR-646	hsa-miR-646	8	1	0.335359	3.67948	30.7692		21	0.491345	0.208978	1.42614	30.104		10	1.50499	0.585705	2.70001	28.8968		-3.06301	0.0004	2	0.512821
miR-647	hsa-miR-647	8	1	0.392746	1.66185	29.7993		21	0.474144	0.0986558	2.49488	28.9055		10	0.841035	0.112107	1.33686	29.1597		-1.7738	ns	0	0.307692
miR-648	hsa-miR-648	8	1	0.329221	2.39759	32.4707		21	0.399834	0.137624	1.47989	32.349		10	1.16943	0.376349	1.6426	31.2554		-2.92479	0.0029	3	1
miR-649	hsa-miR-649	8	1	0.17296	6.60291	33.1399		21	0.504237	0.00253735	3.27686	31.8744		10	1.13892	0.263932	2.10322	31.2209		-2.25869	0.0073	3	1
miR-650	hsa-miR-650	8	1	0.305908	5.93752	30.9103		21	0.363771	0.135552	2.16786	30.8263		10	2.16392	0.719902	27.9696	29.0113		-5.94858	0.0002	2	0.641026
miR-651	hsa-miR-651	8	1	0.0108827	2.85386	35.8969		21	0.664687	0.038591	5.60647	34.7061		10	0.845283	0.00185893	5.12991	34.9878		-1.2717	ns	3	1
miR-652	hsa-miR-652	8	1	0.342967	5.5038	31.3473		21	4.65974	0.296326	12.7857	29.3366		10	2.71434	1.67991	5.57402	30.0687		1.71671	ns	2	0.538462
miR-653	hsa-miR-653	8	1	0.414674	1.74385	32.0091		21	0.431687	0.0707223	1.64868	31.7981		10	0.771872	0.0525976	1.63254	31.4704		-1.78804	ns	3	0.897436
miR-654	hsa-miR-654	8	1	0.377648	2.03038	29.9228		21	0.289326	0.128704	0.83112	30.3287		10	0.389696	0.313279	1.05506	29.7664		-1.34691	0.0495	1	0.538462
miR-654-3p	hsa-miR-654-3p	8	1	0.152863	4.35957	28.8986		21	0.583086	0.0956558	4.89332	29.6797		10	4.25141	0.675748	41.6082	27.0842		-7.29122	0.0008	0	0.205128
miR-655	hsa-miR-655	8	1	4.33691e-05	2.3354	33.9579		20	0.523543	0.201749	3.15117	33.556		10	0.328153	0.0108635	1.13762	34.0756		1.59542	ns	3	0.947368
miR-656	hsa-miR-656	8	1	0.674654	2.69741	30.7235		21	0.463974	0.0713298	10.2491	30.9078		10	0.536355	0.111258	1.49497	30.7744		-1.156	ns	3	0.820513
miR-657	hsa-miR-657	8	1	0.129295	4.71314	34.9057		21	0.625903	0.119121	6.88839	34.2787		10	1.38214	0.612191	4.42311	33.2958		-2.20824	0.0057	3	1
miR-658	hsa-miR-658	8	1	0.262287	35.6117	28.3824		21	0.415178	0.126922	1.30364	28.2609		10	0.468651	0.0966071	1.21262	28.3538		-1.1288	ns	0	0
miR-659	hsa-miR-659	8	1	0.228135	2.82932	31.8782		21	0.492522	0.186395	1.60056	31.3281		10	2.00023	0.565131	3.08765	29.6901		-4.06121	0.0003	2	0.74359
miR-660	hsa-miR-660	8	1	0.173377	12.0024	28.6052		21	0.469494	0.187675	2.47103	28.2092		10	0.703744	0.0593978	1.04785	28.468		-1.49894	ns	0	0.153846
miR-661	hsa-miR-661	8	1	0.343567	1.77339	28.2024		21	0.442001	0.235645	4.56096	27.6366		10	1.1195	0.206491	3.633	27.2452		-2.5328	ns	0	0
miR-662	hsa-miR-662	8	1	0.262139	5.64311	27.9443		21	0.462156	0.287317	1.25363	27.2783		10	2.05539	0.883203	4.14941	25.6025		-4.4474	<0,0001	0	0
miR-664	hsa-miR-664	8	1	0.0592529	1.68456	25.0874		21	1.23999	0.473245	3.71979	22.9549		10	1.04827	0.0196342	1.79273	24.2304		1.1829	ns	0	0
miR-664	hsa-miR-664*	8	1	0.0630516	26.8342	26.6458		21	5.60628	0.541508	43.212	24.2157		10	2.10591	0.293898	7.9131	25.5885		2.66216	0.0057	0	0.025641
miR-665	hsa-miR-665	8	1	0.480593	3.56003	24.2384		21	0.247197	0.101975	1.00288	24.1734		10	0.947104	0.557282	4.86994	22.263		-3.83137	<0,0001	0	0
miR-668	hsa-miR-668	8	1	0.402914	7.18248	30.3034		21	0.50398	0.146993	1.35406	29.6166		10	1.82738	1.14359	21.5461	27.6901		-3.6259	<0,0001	1	0.384615
miR-671-3p	hsa-miR-671-3p	8	1	0.344204	5.21769	29.5514		21	2.57251	0.225917	15.3227	28.36		10	5.5346	3.24678	8.41745	27.1894		-2.15144	0.0135	0	0.102564
miR-671-5p	hsa-miR-671-5p	8	1	0.444733	3.17452	27.5643		21	0.513205	0.263981	1.62217	26.5966		10	1.80409	0.743532	2.99759	25.439		-3.51534	0.0001	0	0
miR-675	hsa-miR-675	8	1	0.354596	4.36724	30.3761		21	1.48035	0.184381	5.85398	29.847		10	4.46983	1.2845	7.27593	28.3319		-3.01944	0.0044	1	0.410256
miR-708	hsa-miR-708	8	1	0.260193	4.53161	29.4094		21	3.30483	0.25387	18.5746	27.8884		10	2.60148	1.55189	8.30414	28.1972		1.27036	ns	0	0.102564
miR-708	hsa-miR-708*	7	1	0.177232	2.75277	34.5925		21	0.425394	0.000682255	3.53057	33.7796		10	0.823194	0.054227	4.25373	33.4288		-1.93513	ns	3	1
miR-720	hsa-miR-720	8	1	0.216282	22.2805	21.3116		21	3.41755	0.69168	52.4759	19.3892		10	5.33734	0.68368	20.1946	18.8314		-1.56174	ns	0	0
miR-744	hsa-miR-744	8	1	0.167013	7.64859	27.3229		21	3.06623	0.352844	11.3215	25.9162		10	3.80927	0.362968	13.0835	25.5154		-1.24233	ns	0	0
miR-744	hsa-miR-744*	8	1	0.259901	6.00264	32.5035		21	2.05015	0.268815	9.23074	31.5884		10	3.04827	0.713278	8.39396	30.9834		-1.48685	ns	3	0.897436
miR-758	hsa-miR-758	8	1	0.00869276	12.7025	33.4337		21	0.629274	0.010541	4.43483	34.1888		10	0.844132	0.223522	2.47027	33.947		-1.34144	ns	3	1
miR-760	hsa-miR-760	8	1	0.320607	3.084	27.437		21	0.584102	0.250497	1.2132	26.3503		10	1.65584	0.597196	2.77497	25.169		-2.83485	0.0007	0	0
miR-766	hsa-miR-766	8	1	0.449153	8.12363	25.3485		21	0.303762	0.133775	0.767755	25.8899		10	1.50071	1.04344	12.9933	23.4061		-4.9404	<0,0001	0	0
miR-767-3p	hsa-miR-767-3p	8	1	0.13707	5.0862	32.814		21	0.559188	0.106018	2.25552	31.8118		10	1.39248	0.425621	3.97645	30.9675		-2.49019	0.0017	3	0.897436
miR-767-5p	hsa-miR-767-5p	8	1	0.426949	2.55168	31.7865		21	0.268354	0.145054	0.916899	31.6229		10	0.980741	0.270149	11.4892	30.7309		-3.65465	0.0009	3	0.897436
miR-768-3p	hsa-miR-768-3p	8	1	0.712321	1.37511	20.1127		21	0.298402	0.111787	0.763175	20.4348		10	0.457787	0.0221929	0.919575	20.5046		-1.53413	ns	0	0
miR-768-5p	hsa-miR-768-5p	8	1	0.836971	2.38104	20.5888		21	0.313585	0.0669099	0.777118	21.1656		10	0.429731	0.0294352	0.846715	21.4682		-1.37038	ns	0	0
miR-769-3p	hsa-miR-769-3p	8	1	0.328155	3.55128	32.6752		21	2.41818	3.36158e-05	13.2357	31.4885		10	3.61396	0.828376	36.93	30.8896		-1.49449	ns	3	0.897436
miR-769-5p	hsa-miR-769-5p	8	1	0.432224	1.27848	28.2667		21	0.496445	0.194116	1.03554	27.7276		10	0.515121	0.176245	2.50458	27.7147		-1.03762	ns	0	0
miR-770-5p	hsa-miR-770-5p	8	1	0.498452	12.6343	23.7259		21	1.93883	0.140673	17.0181	23.094		10	1.62139	0.324119	2.57625	23.1241		1.19579	ns	0	0
miR-802	hsa-miR-802	0	NA	0	0	NA		0	NA	0	0	38.5638		0	NA	0	0	36.376		NA	nd	3	1
miR-873	hsa-miR-873	8	1	0.20711	44.6176	36.121		21	2.13252	0.0363653	24.7942	33.1261		10	3.47257	1.07577	13.9485	32.5946		-1.62839	0.0405	3	1
miR-875-3p	hsa-miR-875-3p	8	1	0.433225	3.77893	34.2583		21	1.08985	0.0683947	4.17471	34.2013		10	2.95491	1.35629	36.6215	32.7609		-2.7113	0.0011	3	0.974359
miR-875-5p	hsa-miR-875-5p	8	1	0.000301205	9.37079	36.8228		19	1.40215	0.00137678	5.73889	36.2829		10	3.13989	0.339304	7.88392	35.0062		-2.23934	0.0412	3	1
miR-876-3p	hsa-miR-876-3p	1	1	1	1	42.821		8	2.69918	0.0394838	131.082	41.7796		5	23.4648	0.023229	111.124	38.4013		-8.69332	ns	3	1
miR-876-5p	hsa-miR-876-5p	8	1	0.000636419	4.04417	37.4198		21	2.01428	0.00167396	9.13139	35.5526		10	1.10466	0.0826377	9.91082	36.4602		1.82344	ns	3	1
miR-877	hsa-miR-877	8	1	0.34294	6.0031	28.6557		21	2.33682	0.2667	15.5112	27.5023		10	6.74593	1.86393	15.2159	26.0369		-2.8868	0.0017	0	0.0512821
miR-877	hsa-miR-877*	8	1	0.18949	3.52731	28.1411		21	1.42578	0.253361	3.88586	27.6823		10	4.09411	2.52402	10.8315	26.1466		-2.87149	<0,0001	0	0.025641
miR-885-3p	hsa-miR-885-3p	8	1	0.321651	3.1256	31.1174		21	1.05427	0.330943	4.34878	29.7008		10	1.29631	0.32182	4.74489	29.7958		-1.22958	ns	1	0.461538
miR-885-5p	hsa-miR-885-5p	8	1	0.203361	5.65385	31.6658		21	0.47822	0.209656	2.86343	30.7823		10	2.4264	0.736561	5.58807	29.0774		-5.07382	0.0002	2	0.615385
miR-886-3p	hsa-miR-886-3p	8	1	0.0808909	11.903	25.9269		21	6.52956	0.509133	99.5364	23.4073		10	2.45334	0.25617	10.884	24.7298		2.6615	ns	0	0
miR-886-5p	hsa-miR-886-5p	8	1	0.218909	6.38244	27.3412		21	0.733171	0.211456	4.12903	26.1859		10	1.20549	0.0523445	11.9098	26.0798		-1.64421	ns	0	0
miR-888	hsa-miR-888	8	1	0.11643	7.21065	34.6698		21	0.666345	0.0254955	1.68409	34.3966		10	1.91857	0.645701	6.69161	33.245		-2.87925	0.0003	3	1
miR-888	hsa-miR-888*	8	1	0.182277	44.6857	38.4919		21	6.7917	0.257552	20.7329	34.6717		10	5.42359	2.80077	29.8099	34.4759		1.25225	ns	3	1
miR-889	hsa-miR-889	7	1	0.562324	21.6151	37.4906		20	0.838377	0.00217487	9.41818	37.9271		10	0.716294	0.0429011	1.58818	38.1187		1.17044	ns	3	1
miR-890	hsa-miR-890	8	1	0.121383	2.46259	34.4733		21	1.39076	0.0926859	3.70296	34.119		10	2.13351	0.728638	4.26015	33.4414		-1.53406	0.0405	3	1
miR-891a	hsa-miR-891a	8	1	0.237317	2.43201	29.2189		21	0.341595	0.173422	1.28119	28.3992		10	1.63067	0.27864	2.81253	27.3043		-4.7737	0.0025	0	0.0769231
miR-891b	hsa-miR-891b	8	1	0.00144317	26.2694	36.221		21	2.68182	0.00130385	11.0487	34.7452		10	3.3932	0.262063	6.77812	34.4325		-1.26526	ns	3	1
miR-892a	hsa-miR-892a	8	1	0.203217	6.23874	35.1137		20	1.43473	0.000118294	3.48063	34.6889		10	4.08575	0.907006	7.18193	33.1641		-2.84774	0.0101	3	1
miR-892b	hsa-miR-892b	8	1	0.00658647	4.59729	34.8739		20	0.784484	0.0144146	4.19421	35.3878		10	2.83235	0.916695	13.5305	33.5528		-3.61046	0.0046	3	1
miR-920	hsa-miR-920	8	1	0.215868	2.29033	31.7306		21	1.39858	0.0966263	3.79933	31.3153		10	2.99036	0.954106	6.38386	30.1422		-2.13814	0.0064	3	0.846154
miR-921	hsa-miR-921	8	1	0.45215	5.25149	26.869		21	1.19652	0.132537	3.51153	26.6829		10	2.26227	0.713498	3.03524	25.7148		-1.8907	ns	0	0
miR-922	hsa-miR-922	8	1	0.0280226	8.41626	37.8934		19	0.694058	9.65162e-05	3.43022	35.2631		10	7.74198	1.46453	12.5809	32.8286		-11.1547	0.0001	3	1
miR-923	hsa-miR-923	8	1	0.32019	4.12755	17.3091		21	0.357998	0.0807466	0.956549	16.2847		10	0.563668	0.277995	2.31347	16.3694		-1.5745	0.0296	0	0
miR-924	hsa-miR-924	8	1	0.370931	4.51843	34.2226		17	0.765989	0.0972365	5.85546	33.7541		10	2.43817	0.901376	5.66071	32.7949		-3.18304	0.0113	3	1
miR-933	hsa-miR-933	8	1	0.90998	1.54325	24.4648		21	1.01695	0.736013	1.45451	24.5905		10	1.35094	1.11177	1.68432	24.1904		-1.32843	0.0038	0	0
miR-934	hsa-miR-934	8	1	0.0339479	8.98823	33.784		21	0.830781	0.17208	24.7536	34.1745		10	12.0144	0.688003	47.6232	30.2995		-14.4615	0.0014	3	0.871795
miR-935	hsa-miR-935	8	1	0.211708	3.83971	28.6558		21	0.405227	0.0761202	1.29398	28.6974		10	0.59838	0.322013	1.10229	28.7215		-1.47665	ns	0	0.230769
miR-936	hsa-miR-936	8	1	0.575958	11.5852	28.3767		21	1.72987	0.0685882	5.74099	27.6119		10	4.79366	1.34949	13.2643	26.2807		-2.77111	0.0151	0	0.025641
miR-937	hsa-miR-937	8	1	0.413089	4.03606	30.0776		21	0.535526	0.238157	1.3003	29.6181		10	1.4404	0.525688	2.64721	28.1723		-2.6897	0.0004	1	0.205128
miR-938	hsa-miR-938	8	1	0.462137	1.22962	37.9745		21	1.03452	0.274884	3.10359	35.7452		10	3.37142	0.278947	8.87332	34.8849		-3.25893	0.0329	3	1
miR-939	hsa-miR-939	8	1	0.275568	5.54063	32.5262		21	2.28761	0.238983	8.29804	31.388		10	7.87157	2.39871	14.2497	29.6505		-3.44096	0.0019	2	0.794872
miR-941-1	hsa-miR-941	8	1	0.288344	1.65181	27.4831		21	0.64031	0.122522	1.56743	27.3082		10	1.58624	0.878842	2.15092	25.9593		-2.47729	0.0002	0	0
miR-942	hsa-miR-942	8	1	0.352634	1.81701	30.8233		21	0.47285	0.190928	1.3711	30.6806		10	1.31627	0.478871	2.04818	29.2619		-2.78369	0.0008	2	0.615385
miR-943	hsa-miR-943	8	1	0.13029	3.62514	28.9384		21	1.1096	0.131235	8.53121	28.8913		10	4.30397	1.47375	10.5436	26.9335		-3.87884	0.0006	0	0.179487
miR-944	hsa-miR-944	7	1	0.0257465	2.88361	35.7441		20	0.341066	7.34767e-05	2.42505	35.5774		10	0.626231	0.0183541	1.68283	35.4936		-1.8361	ns	3	1
miR-1178	hsa-miR-1178	8	1	0.00361067	4.07871	35.2101		21	1.00788	0.00163895	8.08994	35.0685		10	2.25378	0.028699	8.59429	34.056		-2.23616	ns	3	1
miR-1179	hsa-miR-1179	8	1	0.00833206	10.0287	33.8304		20	2.50978	0.0571471	9.55766	32.686		10	2.6114	1.04488	6.08956	32.6706		-1.04049	ns	3	1
miR-1180	hsa-miR-1180	8	1	0.344154	5.67966	26.5643		21	1.29253	0.130279	3.21273	26.1883		10	1.84924	0.376298	5.16355	25.6837		-1.43072	ns	0	0
miR-1182	hsa-miR-1182	8	1	0.176669	2.37787	32.9428		21	0.296735	0.151778	1.16818	32.7498		10	0.928394	0.405499	1.5148	31.6888		-3.12869	0.0003	3	1
miR-1183	hsa-miR-1183	8	1	0.517859	6.24699	30.0692		21	2.88449	0.55103	14.972	28.6826		10	5.40364	2.59113	12.3119	27.7152		-1.87334	0.017	1	0.205128
miR-1184	hsa-miR-1184	8	1	0.174258	10.136	25.2367		21	1.48722	0.125099	16.2171	24.7262		10	1.74921	0.0929388	7.12273	24.4775		-1.17616	ns	0	0
miR-1185-2	hsa-miR-1185	5	1	0.642494	1.14053	34.0618		17	0.177512	2.22323e-05	1.22666	34.836		9	0.0730221	0.000121429	0.20286	36.0993		2.43094	ns	3	1
miR-1197	hsa-miR-1197	5	1	0.312503	1.30082	35.0543		20	1.01361	0.000577156	4.32546	34.9405		10	1.29342	0.00106852	16.739	34.5173		-1.27605	ns	3	1
miR-1200	hsa-miR-1200	8	1	0.307993	2.14972	29.1466		21	0.459359	0.175455	1.02343	28.7492		10	1.01085	0.232236	1.57575	28.1628		-2.20056	0.0064	0	0.0769231
miR-1201	hsa-miR-1201	8	1	0.669244	1.8364	23.4254		21	0.348343	0.188615	1.63203	23.2396		10	0.592727	0.116743	1.71042	22.9488		-1.70156	ns	0	0
miR-1202	hsa-miR-1202	8	1	0.148881	4.46023	28.6378		21	1.67228	0.258427	5.68256	27.8466		10	4.69431	1.02493	7.49697	26.4517		-2.80714	0.0029	0	0.0512821
miR-1203	hsa-miR-1203	8	1	0.240258	3.94581	26.8214		21	1.04472	0.113985	3.9481	26.7966		10	1.96789	0.824099	5.90468	25.8859		-1.88365	ns	0	0
miR-1204	hsa-miR-1204	7	1	0.0381067	2.10445	35.5051		20	2.4636	0.000166978	13.4292	34.3087		10	1.15085	0.0697474	15.4763	35.4308		2.14068	ns	3	1
miR-1205	hsa-miR-1205	8	1	0.295692	6.11828	33.2886		21	0.64781	0.0656682	2.52964	32.8518		10	2.35475	0.782826	6.27074	31.5581		-3.63495	0.0005	3	1
miR-1206	hsa-miR-1206	3	1	0.0327561	8.0554	41.6724		12	28.9757	0.00741395	182.855	38.1291		9	1.76403	0.0339744	476.209	40.7408		16.4258	ns	3	1
miR-1207-3p	hsa-miR-1207-3p	8	1	0.128902	1.5179	33.4118		21	0.558936	0.042867	13.1874	32.3972		10	0.818861	0.438986	3.0086	30.8389		-1.46504	0.0329	3	0.948718
miR-1207-5p	hsa-miR-1207-5p	8	1	0.212891	4.09442	25.4097		21	1.31209	0.155078	3.42935	25.0774		10	4.34649	2.32071	7.64178	23.2435		-3.31266	<0,0001	0	0
miR-1208	hsa-miR-1208	8	1	0.151683	2.17054	30.4404		21	0.347484	0.17141	1.02151	29.3864		10	2.25146	0.244306	7.36638	27.7035		-6.47932	0.0033	1	0.333333
miR-1224-3p	hsa-miR-1224-3p	8	1	0.309555	6.58481	31.4058		21	0.4131	0.162766	1.83298	30.8174		10	1.67278	0.598442	2.99176	29.1704		-4.04932	0.0003	2	0.589744
miR-1224-5p	hsa-miR-1224-5p	8	1	0.356152	3.82481	28.5826		21	1.99465	0.254621	4.76904	27.5706		10	3.64312	2.04197	5.35107	26.7231		-1.82645	0.0019	0	0.025641
miR-1225-5p	hsa-miR-1225-5p	8	1	0.464514	6.09594	29.6879		21	1.81323	0.14997	5.12505	28.9228		10	2.42976	0.946296	4.98785	28.5113		-1.34002	ns	0	0.179487
miR-1226	hsa-miR-1226	7	1	0.46007	2.89628	30.7902		21	0.782924	0.345644	8.02522	29.8971		10	1.85586	1.02233	9.38927	29.2229		-2.37042	0.0011	1	0.461538
miR-1226	hsa-miR-1226*	8	1	0.369043	4.9178	28.3609		21	1.88682	0.0756218	13.7522	27.5295		10	3.48586	1.35496	13.0989	26.6185		-1.84748	ns	0	0.025641
miR-1227	hsa-miR-1227	8	1	0.22325	3.59594	29.6562		21	2.09332	0.242165	6.13561	28.7546		10	4.30137	1.45453	6.2376	27.7037		-2.05481	0.0044	0	0.102564
miR-1228	hsa-miR-1228	8	1	0.200482	6.91232	24.8134		21	1.4524	0.0891478	7.87267	24.3756		10	3.49844	1.00262	10.4125	23.146		-2.40873	0.0296	0	0
miR-1229	hsa-miR-1229	8	1	0.256582	2.43814	26.5356		21	0.450631	0.151883	1.72358	25.8779		10	1.67845	0.491094	3.51334	24.7416		-3.72466	0.0009	0	0
miR-1231	hsa-miR-1231	8	1	0.352078	10.5713	27.6858		21	1.49029	0.177552	6.88392	27.1362		10	5.90673	1.11024	21.0604	25.1835		-3.96348	0.005	0	0.025641
miR-1233	hsa-miR-1233	8	1	0.258461	4.84616	26.4992		21	1.71241	0.202885	6.86876	25.8312		10	5.47324	2.86197	9.91061	24.134		-3.19622	0.0012	0	0
miR-1234	hsa-miR-1234	8	1	0.283584	3.12186	24.8611		21	0.477674	0.251457	1.55906	24.2658		10	1.30041	0.344807	3.77421	23.0628		-2.72237	0.0083	0	0
miR-1236	hsa-miR-1236	8	1	0.124178	5.69406	32.591		21	1.9631	0.00854214	9.20775	31.6492		10	4.60271	1.76848	6.53784	30.4472		-2.34462	0.0213	3	0.923077
miR-1237	hsa-miR-1237	8	1	0.136075	3.84422	28.9947		21	1.72378	0.18795	9.56799	28.2794		10	3.73183	2.82863	6.7096	27.2296		-2.16491	0.0094	0	0.128205
miR-1238	hsa-miR-1238	8	1	0.446285	5.57511	31.0358		21	1.9808	0.331274	5.89668	30.0777		10	3.6916	2.36582	7.0531	29.1773		-1.86369	0.0073	2	0.435897
miR-1243	hsa-miR-1243	5	1	0.244382	1159.17	42.724		9	0.735825	0.00807672	235.569	41.3877		10	0.390167	0.0107914	228.641	44.1172		1.88592	ns	3	1
miR-1244	hsa-miR-1244	8	1	0.223893	3.29918	24.6122		21	1.12108	0.087189	2.79132	24.4664		10	4.85972	0.75829	17.4667	22.3773		-4.33484	0.005	0	0
miR-1245	hsa-miR-1245	4	1	0.000249353	2.29752	41.1676		6	0.328689	0.00463912	0.955538	35.8844		7	0.00113898	9.24957e-05	1.25392	46.809		288.582	ns	3	1
miR-1246	hsa-miR-1246	8	1	0.395507	2.61478	16.1357		21	1.03646	0.2905	4.23307	13.6449		10	1.85053	0.107536	3.75513	14.467		-1.78543	ns	0	0
miR-1247	hsa-miR-1247	8	1	0.227737	3.74478	24.5904		21	0.36351	0.0971817	0.831083	24.0732		10	1.22917	0.402265	2.42471	22.552		-3.38139	0.0001	0	0
miR-1248	hsa-miR-1248	5	1	0.501724	3.19085	23.5016		15	2.31482	0.288508	6.57056	20.3187		10	2.20811	0.0137362	5.10537	21.7165		1.04832	ns	0	0
miR-1249	hsa-miR-1249	8	1	0.154552	2.8042	29.9466		21	1.41638	0.0854877	8.69606	29.5316		10	1.09458	0.742366	3.23418	29.9237		1.29399	ns	0	0.384615
miR-1250	hsa-miR-1250	8	1	0.466582	5.35881	32.072		21	2.74194	0.123267	10.3315	30.8125		10	6.93986	2.90679	15.1926	29.4377		-2.53101	0.0038	2	0.666667
miR-1251	hsa-miR-1251	8	1	0.474771	4.39972	33.7982		21	0.747876	0.147887	4.92041	32.8202		10	2.18847	0.907805	3.09199	32.0789		-2.92625	0.0017	3	1
miR-1252	hsa-miR-1252	3	1	0.366374	1.03101	48.7722		10	13.8289	0.381465	144.111	45.2003		6	5.59047	1.44299	33.9103	46.2434		2.47365	ns	3	1
miR-1253	hsa-miR-1253	8	1	0.27059	6.32924	29.6081		21	0.858535	0.125963	5.35739	29.9141		10	2.14924	1.02167	5.87718	28.5917		-2.50338	0.0025	0	0.307692
miR-1254	hsa-miR-1254	8	1	0.26409	6.26274	29.5542		21	1.39081	0.167887	5.00805	29.0969		10	4.46774	1.13819	7.26571	27.3821		-3.21233	0.0008	0	0.179487
miR-1255a	hsa-miR-1255a	8	1	0.00827833	7.76017	36.3642		21	2.72342	0.000292104	6.55592	34.6984		10	1.76529	0.588009	10.1867	35.2284		1.54276	ns	3	1
miR-1255b-1	hsa-miR-1255b	8	1	0.388419	7.25178	30.8955		21	1.49397	0.0964521	6.63461	30.3436		10	3.99845	1.55497	11.0855	28.9079		-2.67639	0.0038	2	0.615385
miR-1256	hsa-miR-1256	8	1	0.480782	13.452	34.0949		21	2.42924	0.100232	8.66533	32.9519		10	6.89358	1.1822	14.3736	31.4203		-2.83775	0.017	3	1
miR-1257	hsa-miR-1257	8	1	0.0827902	4.0009	32.7722		21	1.19017	0.0139077	4.12864	32.4465		10	2.24461	0.212453	8.36399	31.5169		-1.88596	ns	3	0.974359
miR-1258	hsa-miR-1258	8	1	0.307059	4.85243	30.3006		21	1.46983	0.198831	3.48484	29.8307		10	2.14569	0.826182	6.07562	29.2444		-1.45982	ns	1	0.384615
miR-1259	hsa-miR-1259	8	1	0.467543	2.69618	21.6398		21	1.15119	0.516347	4.18736	19.312		10	1.05576	0.180427	1.81113	19.866		1.09038	ns	0	0
miR-1260	hsa-miR-1260	8	1	0.0934221	1.85234	17.1693		21	0.590295	0.122997	1.29255	16.4356		10	0.496703	0.0160265	2.27281	17.5542		1.18843	ns	0	0
miR-1261	hsa-miR-1261	8	1	0.157364	6.65143	33.9567		21	1.66218	0.228626	13.9986	33.3776		10	4.86529	2.23493	11.7522	31.8916		-2.92706	0.0017	3	1
miR-1262	hsa-miR-1262	7	1	0.00924445	35.9522	36.8714		21	4.01679	0.000658835	17.8111	34.9548		10	16.3017	2.17318	27.3382	32.9842		-4.05838	0.0033	3	1
miR-1263	hsa-miR-1263	8	1	0.0325765	5.88959	35.2526		21	0.797843	7.48866e-05	6.32408	35.7021		10	2.69176	0.0130147	12.2742	33.9022		-3.3738	ns	3	1
miR-1264	hsa-miR-1264	8	1	0.262703	1.92499	38.0029		21	0.308548	0.000155992	5.17345	37.1884		10	2.91942	0.0871361	7.48427	34.4756		-9.4618	0.0044	3	1
miR-1265	hsa-miR-1265	8	1	0.395823	3.76263	32.8663		21	0.687872	0.00133508	2.08465	31.9209		10	0.742673	0.461886	3.67236	31.1799		-1.07967	ns	3	1
miR-1266	hsa-miR-1266	8	1	0.310094	2.94781	31.1667		21	1.56695	0.152555	5.57376	30.581		10	2.76066	1.56926	6.59749	29.75		-1.76181	0.0495	2	0.589744
miR-1267	hsa-miR-1267	8	1	0.268548	22.4153	36.4333		21	1.07764	0.248189	8.53617	34.3041		10	3.5328	1.41326	9.83006	33.0029		-3.27828	0.0044	3	1
miR-1269	hsa-miR-1269	8	1	0.383431	5.33502	30.4722		21	0.56529	0.289538	3.01304	29.9093		10	1.61762	0.630626	6.88818	28.3046		-2.86157	0.0005	1	0.358974
miR-1270	hsa-miR-1270	8	1	0.203528	1.47024	31.7093		21	2.212	0.254077	8.78606	30.6399		10	2.11613	0.661884	8.12117	30.7543		1.0453	ns	3	0.74359
miR-1271	hsa-miR-1271	8	1	0.367117	4.46143	28.842		21	1.20552	0.14058	4.34714	28.68		10	2.46836	0.732634	5.12109	27.5971		-2.04754	0.0191	0	0.102564
miR-1272	hsa-miR-1272	8	1	0.0281994	5.2405	33.3124		20	1.34266	0.423802	9.14774	32.953		10	2.19081	0.66564	3.48548	32.2683		-1.6317	ns	3	1
miR-1273	hsa-miR-1273	8	1	0.218155	2.24681	22.5418		21	1.09052	0.226917	3.32703	22.464		10	2.57086	1.34946	3.95293	21.3264		-2.35747	0.0014	0	0
miR-1274a	hsa-miR-1274a	8	1	0.200809	16.5489	20.2722		21	2.10274	0.450376	26.5125	19.2106		10	2.4815	0.492972	5.98053	18.9568		-1.18013	ns	0	0
miR-1275	hsa-miR-1275	8	1	0.235675	1.69914	26.1505		21	0.33829	0.0654016	1.06083	25.9985		10	0.865953	0.372907	3.52874	24.4811		-2.5598	0.0064	0	0
miR-1276	hsa-miR-1276	8	1	0.238841	5.30264	31.8389		21	2.32785	0.66799	13.6418	30.6643		10	6.4608	2.60004	9.12419	29.2483		-2.77544	0.005	2	0.589744
miR-1278	hsa-miR-1278	4	1	0.00032193	1.52566	36.4777		14	0.390366	0.0917818	2.24151	35.3135		9	0.200319	0.00181822	2.32863	36.8752		1.94873	ns	3	1
miR-1279	hsa-miR-1279	6	1	0.0606586	22.583	38.9975		18	1.64076	0.00240729	17.9714	36.9877		10	8.20866	0.798358	73.0726	35.502		-5.00297	0.0258	3	1
miR-1281	hsa-miR-1281	8	1	0.347732	3.91604	26.0942		21	3.11455	0.216014	15.9746	24.6566		10	5.72356	4.51578	11.4516	23.6328		-1.83768	0.0025	0	0
miR-1282	hsa-miR-1282	8	1	0.122794	9.93392	33.9535		21	1.03802	0.00525363	4.72669	33.7429		10	4.47037	0.805581	16.7038	31.8992		-4.30663	0.0011	3	1
miR-1283-1	hsa-miR-1283	8	1	0.372418	7.79388	31.2469		21	1.82039	0.374978	7.53584	30.5364		10	3.24959	2.13386	8.97948	29.7059		-1.7851	0.012	2	0.564103
miR-1284	hsa-miR-1284	8	1	0.226968	6.42421	33.4066		21	0.568654	0.152143	2.62664	32.6667		10	1.99294	0.446826	4.16543	31.4812		-3.50466	0.0029	3	0.948718
miR-1285-1	hsa-miR-1285	8	1	0.145816	2.84828	26.3253		21	1.4132	0.22087	4.40773	25.8549		10	3.1816	1.28961	4.50209	24.6962		-2.25134	0.0014	0	0
miR-1286	hsa-miR-1286	8	1	0.105434	3.84297	31.1072		21	1.49803	0.16014	4.36317	30.5323		10	3.2888	0.921401	6.65764	29.4113		-2.19542	ns	2	0.615385
miR-1287	hsa-miR-1287	8	1	0.551159	7.90562	31.2495		21	1.71137	0.392815	11.9917	30.5989		10	2.8866	0.768046	8.0227	29.8279		-1.68672	ns	2	0.666667
miR-1288	hsa-miR-1288	8	1	0.637797	7.58163	32.3676		21	2.04606	0.373773	11.1604	31.4037		10	5.80577	1.66986	15.6021	29.966		-2.83754	0.005	2	0.769231
miR-1289-1	hsa-miR-1289	8	1	0.127505	6.47986	31.3248		21	1.27982	0.164891	4.54086	31.052		10	3.07854	1.01963	7.95525	29.8017		-2.40544	0.0014	2	0.692308
miR-1290	hsa-miR-1290	8	1	0.48441	24.833	28.8896		21	8.05907	0.287347	29.2578	26.1554		10	4.32093	1.58403	16.5531	26.8725		1.86512	ns	0	0.0512821
miR-1291	hsa-miR-1291	8	1	0.389517	4.34741	24.2349		21	0.892124	0.339936	3.71681	22.1895		10	1.4276	0.595962	3.64967	21.7362		-1.60023	ns	0	0
miR-1292	hsa-miR-1292	8	1	0.548327	10.3634	30.9495		21	2.17698	0.506538	8.49477	29.9694		10	7.45446	3.28003	13.6389	28.2317		-3.42422	0.0011	1	0.384615
miR-1293	hsa-miR-1293	8	1	0.650676	1.72111	31.8467		21	1.17722	0.401204	5.7199	31.6361		10	1.40518	0.757749	2.97472	31.3668		-1.19364	ns	3	0.974359
miR-1294	hsa-miR-1294	8	1	0.358745	3.78279	32.2556		21	0.798973	0.106585	2.05732	32.6978		10	1.15418	0.681618	3.09838	32.1046		-1.44458	ns	3	1
miR-1295	hsa-miR-1295	8	1	0.316091	4.62611	30.937		21	0.756903	0.117905	6.37413	31.3468		10	2.3011	0.719729	5.06974	29.8403		-3.04015	0.017	2	0.717949
miR-1296	hsa-miR-1296	8	1	0.24541	4.99489	27.9267		21	1.42432	0.20201	6.49016	27.3718		10	3.13086	0.836956	5.87506	26.3866		-2.19815	ns	0	0.025641
miR-1297	hsa-miR-1297	7	1	0.000114295	4.02276	34.7702		20	0.267847	0.000251793	1.36782	34.6923		10	0.652587	0.000442936	1.87482	34.2052		-2.43642	ns	3	1
miR-1298	hsa-miR-1298	8	1	0.322171	10.5669	35.46		21	1.21127	0.137815	7.62101	33.4709		10	4.4671	0.902354	7.53129	31.9894		-3.68796	0.0064	3	1
miR-1299	hsa-miR-1299	8	1	0.69765	15.3929	32.0884		21	2.33088	0.170045	13.4307	30.9501		10	4.6148	2.32023	9.08121	30.0366		-1.97986	ns	3	0.666667
miR-1300	hsa-miR-1300	8	1	0.54934	12.1363	26.8486		21	2.30343	0.52293	12.6855	25.6803		10	5.2586	1.74879	16.4084	24.5924		-2.28294	0.0296	0	0
miR-1301	hsa-miR-1301	8	1	0.359528	20.4781	28.7971		21	0.330286	0.0989032	1.28089	28.4701		10	1.34347	0.533809	2.82388	26.9938		-4.06761	0.0003	0	0.102564
miR-1302-1	hsa-miR-1302	7	1	0.103684	3.05986	33.9299		19	0.16502	0.0190853	1.07925	33.7683		10	0.242038	0.0121604	0.725966	34.1686		-1.46672	ns	3	1
miR-1303	hsa-miR-1303	8	1	0.585169	11.3157	26.9346		21	4.52818	0.717585	22.5681	24.8244		10	11.6292	2.2485	28.8255	23.4397		-2.56819	0.0073	0	0
miR-1304	hsa-miR-1304	8	1	0.154594	2.98238	26.3899		21	1.25565	0.166742	4.36607	26.0354		10	3.0374	1.01452	4.04594	24.757		-2.41899	0.0038	0	0
miR-1305	hsa-miR-1305	5	1	0.0139039	14.8641	43.7338		18	4.61962	0.239174	41.016	41.6344		10	1.95872	0.210889	141.944	42.8786		2.35849	ns	3	1
miR-1306	hsa-miR-1306	8	1	0.420621	3.48637	29.676		21	0.671471	0.36609	2.57427	28.6978		10	2.48354	0.761552	4.05043	27.1577		-3.69865	0.0002	0	0.128205
miR-1308	hsa-miR-1308	8	1	0.13355	2.5915	21.8048		21	1.38227	0.427284	7.75911	19.4347		10	1.33497	0.059407	2.24616	20.5361		1.03543	ns	0	0
miR-1321	hsa-miR-1321	8	1	0.163595	19.7061	33.3732		21	2.25442	0.609022	4.94848	31.7257		10	4.25962	1.77897	7.23758	30.8164		-1.88946	0.005	3	0.974359
miR-1322	hsa-miR-1322	8	1	0.369075	13.9314	25.8249		21	1.17159	0.204533	3.4376	25.7133		10	2.42948	0.776934	7.18706	24.5632		-2.07367	0.0064	0	0
miR-1323	hsa-miR-1323	8	1	0.375928	3.9404	32.2619		21	0.311172	0.0925647	1.13833	32.5371		10	1.16044	0.335164	16.39	31.1611		-3.72926	0.0044	3	0.897436
miR-1324	hsa-miR-1324	7	1	0.00240767	83.2799	39.2896		20	20.8842	0.00938407	138.69	34.4043		10	47.3457	8.47258	162.254	33.9991		-2.26706	0.0295	3	1
miR-1825	hsa-miR-1825	8	1	0.618778	8.269	30.0821		21	2.32634	0.461152	17.8231	28.8913		10	5.2968	2.03506	10.6524	27.6996		-2.27688	0.0008	1	0.205128
miR-1826	hsa-miR-1826	8	1	0.390567	1.67695	26.9474		21	0.919144	0.243421	2.45903	25.3654		10	2.83788	0.771905	15.0497	23.8862		-3.08752	0.0008	0	0
miR-1827	hsa-miR-1827	8	1	0.0566683	1.45549	33.6246		21	0.64365	0.116295	1.48836	32.1477		10	0.827904	0.127112	1.42813	32.8779		-1.28626	ns	3	1
