# Supplementary material for: MiR-190b, the highest up-regulated miRNA in ERα-positive compared to ERα-negative breast tumors, a new biomarker in breast cancers?
Source: BMC Cancer. 2015 Jul 5;15:499. doi: 10.1186/s12885-015-1505-5 (PMC4491222; doi:10.1186/s12885-015-1505-5)
Supplement: Additional file 2: Table S2. — Relative mRNA expression level of 333 informative miRNAs in normal, ER+ and ER- breast tissues. For each miRNA, we give the number of samples analyzed (Nb), the median and the range (min and max) of mRNA level relative to normal breast tissue samples, the median of cycle threshold (Ct) obtained by RT-qPCR, the fold change (FC) between ER+ and ER- tumors and the p-value associated to Mann-Whitney's test (ns for not significant when p-value > 0,05). All miRNAs indicated with an asterisk following their name, all miRNAs with a median of values of cycle threshold (Ct) obtained by RT-qPCR upper to 30 in the three groups and all miRNAS with a Ct upper to 30 in at least 60 % of samples were filtrered. The miRNAs are alphabetically ranked. [file 12885_2015_1505_MOESM2_ESM.xls]

## Sheet: Feuil1
Table S2: Relative mRNA expression level of 333 informative miRNAs in normal, ER+ and ER- breast tissues.
For each miRNA, we give the number of samples analyzed (Nb), the median and the range (min and max) of mRNA level relative to normal breast tissue samples, the median of cycle threshold (Ct) obtained by RT-qPCR, the fold change (FC) between ER+ and ER- tumors and the p-value associated to Mann-Whitney's test (ns for not significant when p-value>0,05). All miRNAs indicated with an asterisk followi…
		Normal breast tissues					ER+ breast tumors					ER- breast tumors					ER+/ER-
Official Name	Assay Name	Nb	Median	Min	Max		Nb	Median	Min	Max		Nb	Median	Min	Max		FC	p-value
let-7a1	hsa-let-7a	8	1	0.493524	1.56395		21	0.585379	0.346438	1.22572		10	0.462083	0.0904506	1.12881		1.26683	ns
let-7b	hsa-let-7b	8	1	0.677898	1.59416		21	0.466647	0.0980493	1.08838		10	0.364734	0.0397219	0.982967		1.27942	ns
let-7c	hsa-let-7c	8	1	0.464216	1.63223		21	0.19932	0.10478	0.574935		10	0.175454	0.0273526	0.394743		1.13602	ns
let-7d	hsa-let-7d	8	1	0.534377	2.10086		21	0.576386	0.215876	0.815552		10	0.500385	0.202345	1.20826		1.15188	ns
let-7e	hsa-let-7e	8	1	0.245125	10.3278		21	2.01915	0.076509	12.2051		10	1.19009	0.221256	3.20575		1.69663	ns
let-7f1	hsa-let-7f	8	1	0.137212	2.05237		21	1.48797	0.36895	4.6769		10	0.832888	0.239632	2.41839		1.78652	ns
let-7g	hsa-let-7g	8	1	0.0834648	2.10476		21	0.499413	0.118701	1.27543		10	0.365254	0.0976267	0.651011		1.3673	ns
let-7i	hsa-let-7i	8	1	0.120909	1.75334		21	0.490498	0.183492	1.39299		10	0.543327	0.101601	1.84981		-1.10771	ns
miR-7-1	hsa-miR-7	8	1	0.149507	7.79895		21	2.56839	0.717569	41.7016		10	6.53451	1.07936	105.409		-2.54421	0.0495
miR-10a	hsa-miR-10a	8	1	0.0682056	2.83298		21	0.597432	0.234496	1.67721		10	0.317734	0.0746246	1.55231		1.88029	ns
miR-10b	hsa-miR-10b	8	1	0.0824722	1.64948		21	0.46777	0.287582	1.09211		10	0.458753	0.0617755	1.08882		1.01966	ns
miR-15a	hsa-miR-15a	8	1	0.0379483	2.6663		21	1.04453	0.420725	4.72412		10	0.796043	0.196346	5.62588		1.31215	ns
miR-15b	hsa-miR-15b	8	1	0.163317	6.0924		21	1.74996	0.0929488	12.796		10	2.11907	0.142091	8.30062		-1.21093	ns
miR-16-1	hsa-miR-16	8	1	0.0331556	2.18799		21	0.947096	0.291961	2.37548		10	1.3111	0.291687	4.02736		-1.38433	ns
miR-17	hsa-miR-17	8	1	0.0243923	1.88447		21	0.790814	0.315903	2.66643		10	1.36146	0.262299	4.47004		-1.7216	ns
miR-17-3p	hsa-miR-17-3p	8	1	0.0995771	1.83292		21	0.452545	0.107825	2.32649		10	0.777673	0.261587	16.8157		-1.71844	ns
miR-18a/18b	hsa-miR-18a/b	8	1	0.201553	2.96953		21	0.551372	0.227103	4.38562		10	2.56324	0.27295	20.0028		-4.64885	ns
miR-19a	hsa-miR-19a	8	1	0.0186056	2.788		21	0.652396	0.18369	3.64978		10	1.18697	0.0350897	4.82076		-1.81941	ns
miR-19b1	hsa-miR-19b	8	1	0.00752155	3.20623		21	0.829476	0.204488	3.88763		10	1.00966	0.0260354	5.55953		-1.21723	ns
miR-20a	hsa-miR-20a	8	1	0.0118692	1.48023		21	0.537414	0.200854	3.15412		10	1.51399	0.151282	7.58495		-2.81718	ns
miR-20b	hsa-miR-20b	8	1	0.0235729	1.94338		21	0.643439	0.270098	4.35508		10	1.50494	0.186928	9.38608		-2.3389	ns
miR-21	hsa-miR-21	8	1	0.0105227	3.46944		21	3.09445	1.43694	9.39724		10	4.11343	0.104245	16.4416		-1.32929	ns
miR-22	hsa-miR-22	8	1	0.360692	3.50076		21	1.01652	0.222644	5.03649		10	2.17756	0.274934	4.8401		-2.14218	ns
miR-23a/23b	hsa-miR-23a/b	8	1	0.180661	2.32641		21	0.910818	0.297157	2.68063		10	1.11525	0.352595	2.07356		-1.22444	ns
miR-24-1	hsa-miR-24	8	1	0.0241712	1.83698		21	0.707374	0.177397	3.05646		10	0.726819	0.187634	1.98516		-1.02749	ns
miR-25	hsa-miR-25	8	1	0.261967	1.18693		21	0.789656	0.245809	2.04401		10	1.90017	0.315458	8.39214		-2.40633	0.0495
miR-26a1	hsa-miR-26a	8	1	0.0936813	2.56614		21	0.585824	0.283578	3.86031		10	0.278838	0.0849588	0.860851		2.10095	0.0014
miR-26b	hsa-miR-26b	8	1	0.0784873	2.57339		21	0.518907	0.213076	2.79022		10	0.247406	0.0434336	0.655636		2.09739	0.005
miR-27a	hsa-miR-27a	8	1	0.00279636	1.43366		21	0.855483	0.263666	3.01437		10	0.37752	0.0623153	3.91933		2.26606	ns
miR-27b	hsa-miR-27b	8	1	0.0151989	2.05189		21	0.710898	0.23795	4.07117		10	0.283771	0.0419441	1.719		2.50518	ns
miR-28	hsa-miR-28	8	1	0.109564	1.81597		21	0.472353	0.182966	1.76688		10	0.688959	0.183343	2.9774		-1.45857	ns
miR-28-3p	hsa-miR-28-3p	8	1	0.492182	1.86838		21	0.477254	0.200321	1.64443		10	0.988308	0.188138	3.89469		-2.07082	0.0365
miR-29a	hsa-miR-29a	8	1	0.0394359	2.18062		21	0.551904	0.204645	2.26789		10	0.534948	0.0526913	2.28954		1.0317	ns
miR-29b1	hsa-miR-29b	8	1	0.0358857	4.32354		21	1.53254	0.624945	18.848		10	0.865982	0.160101	6.13493		1.76972	ns
miR-29c	hsa-miR-29c	8	1	0.0469204	2.09098		21	0.613711	0.268404	3.223		10	0.533008	0.0394484	2.68164		1.15141	ns
miR-30a/30e-5p	hsa-miR-30a/e-5p	8	1	0.195458	1.29872		21	0.685001	0.387481	3.2381		10	0.520728	0.0478856	1.57989		1.31547	ns
miR-30b	hsa-miR-30b	8	1	0.196714	1.74236		21	0.760996	0.337927	3.78259		10	0.831945	0.203109	2.03635		-1.09323	ns
miR-30c2	hsa-miR-30c	8	1	0.0352673	8.70001		21	1.9913	0.152853	11.2882		10	0.867742	0.0743037	3.40952		2.29481	0.0329
miR-30e	hsa-miR-30e	8	1	0.110445	9.13396		21	3.02119	0.288662	13.6457		10	1.40646	0.0819611	5.72912		2.14808	0.0405
miR-31	hsa-miR-31	8	1	0.0799747	1.81183		21	0.256695	0.034158	1.3254		10	0.439405	0.0698408	3.0666		-1.71178	ns
miR-33a	hsa-miR-33	8	1	4.16835e-05	2.67701		21	1.92876	0.335499	10.9336		10	1.46537	0.0481494	49.8001		1.31623	ns
miR-33b	hsa-miR-33b	8	1	0.0623422	1.57434		21	0.726725	0.0177251	7.43217		10	0.135233	0.0632723	0.576912		5.37386	0.0019
miR-34a	hsa-miR-34a	8	1	0.0449207	2.48261		21	0.892841	0.290542	4.46828		10	0.821721	0.182668	8.01623		1.08655	ns
miR-34c-3p	hsa-miR-34c-3p	8	1	0.451678	3.27687		21	0.50945	0.297788	3.1153		10	1.86574	0.556278	3.0112		-3.66226	0.0011
miR-92a1	hsa-miR-92	8	1	0.730966	1.78159		21	0.471971	0.143394	0.875676		10	0.900393	0.333789	4.47112		-1.90773	0.0019
miR-92b	hsa-miR-92b	8	1	0.641593	1.95305		21	0.96138	0.442665	3.57808		10	1.84813	1.01121	4.63806		-1.92237	0.017
miR-93	hsa-miR-93	8	1	0.0388744	1.55697		21	0.96297	0.364614	4.98117		10	2.53891	0.150093	16.7451		-2.63654	ns
miR-95	hsa-miR-95	8	1	0.0915621	2.92501		21	0.52228	0.0727799	5.2662		10	0.324106	0.054861	0.926983		1.61145	0.0213
miR-96	hsa-miR-96	8	1	0.0600145	2.15787		21	4.13392	0.811576	15.57		10	1.63496	0.309643	42.0203		2.52845	ns
miR-98	hsa-miR-98	8	1	0.0359977	3.646		21	1.04533	0.443308	23.9482		10	2.04539	0.288424	5.66781		-1.9567	ns
miR-99a	hsa-miR-99a	8	1	0.0356148	2.76973		21	0.148625	0.0662838	1.19985		10	0.174915	0.0198588	0.488842		-1.17689	ns
miR-99b	hsa-miR-99b	8	1	0.593675	1.94488		21	0.766159	0.255968	4.06393		10	1.00081	0.159883	3.1229		-1.30627	ns
miR-100	hsa-miR-100	8	1	0.0297868	3.0915		21	0.160989	0.0673695	1.04482		10	0.202141	0.0268067	0.418669		-1.25562	ns
miR-101-1	hsa-miR-101	8	1	0.00499385	2.20791		21	0.398463	0.0522447	1.22652		10	0.0806313	0.0113924	0.47582		4.94179	0.0033
miR-103-2	hsa-miR-103	8	1	0.0475055	1.69058		21	1.0494	0.416252	3.00435		10	0.925487	0.152173	4.63606		1.13389	ns
miR-106a	hsa-miR-106a	8	1	0.0152798	1.33882		21	0.620211	0.160748	3.29463		10	2.10119	0.300049	11.2694		-3.38786	ns
miR-106b	hsa-miR-106b	8	1	0.168556	1.45086		21	0.660747	0.180004	2.9814		10	2.01354	0.189716	11.8169		-3.04737	ns
miR-107	hsa-miR-107	8	1	0.0412311	1.75315		21	1.18783	0.493564	4.00122		10	1.0544	0.147898	4.15135		1.12655	ns
miR-124-1	hsa-miR-124a	8	1	0.416665	5.80215		21	0.195356	0.09359	0.447705		10	0.519254	0.231611	1.06773		-2.65799	0.0002
miR-125a	hsa-miR-125a	8	1	0.507489	1.45059		21	0.50119	0.206313	1.65409		10	0.449375	0.0767101	1.44392		1.1153	ns
miR-125a-3p	hsa-miR-125a-3p	8	1	0.336786	3.48636		21	1.57343	0.288605	5.22229		10	3.67408	2.44311	5.76781		-2.33508	0.0019
miR-125b1	hsa-miR-125b	8	1	0.146671	2.02441		21	0.172925	0.044764	0.873217		10	0.264252	0.0228671	0.429161		-1.52813	ns
miR-126	hsa-miR-126	8	1	0.0162693	2.47369		21	0.257265	0.0372089	1.49357		10	0.190556	0.0136959	0.579879		1.35008	ns
miR-127	hsa-miR-127	8	1	0.262352	1.97174		21	0.365735	0.0929359	2.03878		10	0.569318	0.105861	0.824859		-1.55664	ns
miR-127-5p	hsa-miR-127-5p	8	1	0.408263	1.66151		21	0.360513	0.118752	0.797544		10	0.60268	0.240857	0.719005		-1.67173	0.0296
miR-128-1	hsa-miR-128a/b	8	1	0.0729858	1.34956		21	1.0772	0.389282	9.12004		10	1.83417	0.401281	4.55731		-1.70272	ns
miR-129-1	hsa-miR-129	8	1	0.268517	3.5022		21	0.20413	0.0601251	0.51093		10	0.743352	0.444597	2.08489		-3.64156	<0,0001
miR-130a	hsa-miR-130a	8	1	0.0352281	1.82137		21	0.242677	0.105106	2.78661		10	0.367738	0.043644	1.15737		-1.51534	ns
miR-130b	hsa-miR-130b	8	1	0.227459	2.23783		21	0.556356	0.17581	2.7943		10	1.98424	0.187305	20.0611		-3.56649	ns
miR-132	hsa-miR-132	8	1	0.137564	3.26733		21	0.272498	0.118419	0.744783		10	0.335747	0.0825367	0.625056		-1.23211	ns
miR-134	hsa-miR-134	8	1	0.151051	1.37036		21	0.227077	0.0479445	1.28122		10	0.402199	0.0550646	1.00721		-1.7712	ns
miR-139	hsa-miR-139	8	1	0.500696	2.18108		21	0.214206	0.0586436	1.69271		10	0.184935	0.0224194	0.432016		1.15828	ns
miR-139-3p	hsa-miR-139-3p	8	1	0.299948	5.37621		21	0.753607	0.190541	16.6426		10	1.17324	0.593697	2.84608		-1.55683	ns
miR-140	hsa-miR-140	8	1	0.000247619	1.6608		21	0.273759	0.0531914	1.20472		10	0.310433	0.00964609	0.822361		-1.13397	ns
miR-140-3p	hsa-miR-140-3p	8	1	0.0452738	3.32826		21	0.66543	0.0391815	3.1603		10	0.788657	0.0667036	1.52931		-1.18518	ns
miR-141	hsa-miR-141	8	1	0.0650414	2.20368		21	2.46711	0.88089	31.8409		10	2.79117	0.334177	24.0128		-1.13135	ns
miR-142-3p	hsa-miR-142-3p	8	1	0.000200144	6.40572		21	1.96353	0.183135	16.4446		10	2.17326	0.0681071	15.1867		-1.10682	ns
miR-142-5p	hsa-miR-142-5p	8	1	0.144435	8.40238		21	2.37663	0.438562	14.966		10	3.74305	0.272439	13.2295		-1.57494	ns
miR-143	hsa-miR-143	8	1	0.00681687	2.24302		21	0.25606	0.101533	1.10597		10	0.101788	0.00602869	0.352659		2.51562	0.0094
miR-145	hsa-miR-145	8	1	0.167665	2.3047		21	0.25979	0.0856497	0.758283		10	0.220675	0.0277753	0.356111		1.17725	ns
miR-146a	hsa-miR-146a	8	1	0.0739356	2.94807		21	0.69991	0.065588	4.47615		10	3.7111	0.272447	15.3304		-5.30226	0.0106
miR-146b	hsa-miR-146b	8	1	0.155155	2.93941		21	0.52478	0.155839	3.08133		10	1.13643	0.312198	2.73657		-2.16553	0.0448
miR-146b-3p	hsa-miR-146b-3p	8	1	0.307839	1.60089		21	0.248712	0.0666285	0.7227		10	0.408679	0.222479	1.43368		-1.64318	0.017
miR-147b	hsa-miR-147b	8	1	0.151843	5.08004		21	2.20039	0.0492301	22.118		10	3.31544	0.433724	13.158		-1.50675	ns
miR-148a	hsa-miR-148a	8	1	0.0204415	2.04489		21	0.636435	0.131765	2.41572		10	0.650112	0.0905536	8.00586		-1.02149	ns
miR-148b	hsa-miR-148b	8	1	0.0326521	1.65279		21	0.603565	0.247458	3.08177		10	0.764326	0.0510062	2.15722		-1.26635	ns
miR-149	hsa-miR-149	8	1	0.497045	2.531		21	1.895	0.269835	9.87011		10	0.794663	0.134899	17.9854		2.38466	ns
miR-150	hsa-miR-150	8	1	0.322823	2.79949		21	0.349521	0.0403356	3.16061		10	1.13253	0.303972	5.46448		-3.24025	0.0266
miR-151-3p	hsa-miR-151-3p	8	1	0.325039	1.82077		21	0.605811	0.206846	2.37606		10	1.01008	0.590673	2.7892		-1.66733	0.0057
miR-151-5p	hsa-miR-151-5p	8	1	0.139875	1.83242		21	0.499722	0.207237	1.71574		10	0.507939	0.129113	2.19995		-1.01644	ns
miR-152	hsa-miR-152	8	1	0.0562783	2.34883		21	0.439417	0.188627	2.49039		10	0.588287	0.0525939	7.21258		-1.33879	ns
miR-154	hsa-miR-154	8	1	0.120357	2.37792		21	0.257053	0.132745	1.85697		10	0.471069	0.0577052	0.876097		-1.83258	ns
miR-155	hsa-miR-155	8	1	0.506298	1.91856		21	1.70132	0.179505	6.46481		10	4.83234	1.42837	13.2672		-2.84036	0.0057
miR-181a2	hsa-miR-181a	8	1	0.165815	1.19723		21	0.621072	0.0955934	2.03129		10	1.25672	0.155767	2.64215		-2.02346	ns
miR-181b1	hsa-miR-181b	8	1	0.573892	1.95316		21	1.0345	0.142893	4.34506		10	2.22962	0.219009	6.27492		-2.15525	ns
miR-181c	hsa-miR-181c	8	1	0.220179	1.24194		21	0.76152	0.107096	2.56437		10	1.15335	0.172442	3.06756		-1.51453	ns
miR-181d	hsa-miR-181d	8	1	0.51727	1.59766		21	1.31661	0.138138	4.90658		10	3.15121	0.344287	6.31453		-2.39342	0.0448
miR-182	hsa-miR-182	8	1	0.0401555	5.39923		21	12.5964	0.795195	69.3949		10	17.0012	3.95974	128.264		-1.34969	ns
miR-183	hsa-miR-183	8	1	0.539305	1.32452		21	4.14444	1.16802	19.3532		10	7.66667	1.66671	149.791		-1.84987	ns
miR-185	hsa-miR-185	8	1	0.178863	3.00061		21	1.45145	0.210861	9.89167		10	2.49479	0.795181	18.0832		-1.71882	ns
miR-186	hsa-miR-186	8	1	0.0455033	1.95341		21	0.626598	0.170347	3.30233		10	1.90424	0.125759	5.97774		-3.03902	ns
miR-187	hsa-miR-187	8	1	0.619956	2.41925		21	0.64482	0.14363	6.60073		10	2.06833	0.451663	5.00236		-3.2076	0.0238
miR-188	hsa-miR-188	8	1	0.531566	10.0035		21	0.578712	0.171401	2.19588		10	1.4105	0.745561	2.85204		-2.43731	0.0004
miR-188-3p	hsa-miR-188-3p	8	1	0.283108	2.89523		21	0.403423	0.1746	0.952964		10	0.860148	0.318441	2.33564		-2.13213	0.0083
miR-190b	hsa-miR-190b	8	1	0.0551588	3.3343		21	14.5131	2.41121	51.7455		10	0.464341	0.0703883	6.3348		31.2553	<0,0001
miR-191	hsa-miR-191	8	1	0.113679	1.60277		21	1.64752	0.543241	6.9585		10	1.39722	0.206655	5.09383		1.17914	ns
miR-192	hsa-miR-192	8	1	0.415244	2.18022		21	1.62833	0.479923	4.74544		10	1.23311	0.161116	24.6826		1.32051	ns
miR-193a	hsa-miR-193	8	1	0.417747	1.94334		21	0.983123	0.216335	3.48101		10	0.6341	0.161511	7.32622		1.55042	ns
miR-193a-5p	hsa-miR-193a-5p	8	1	0.313489	3.55092		21	0.837433	0.169797	5.31427		10	0.720513	0.151427	2.16061		1.16227	ns
miR-193b	hsa-miR-193b	8	1	0.118477	2.64829		21	1.86598	0.201388	8.67879		10	0.479086	0.242809	2.37415		3.89487	0.0106
miR-195	hsa-miR-195	8	1	0.0307726	1.91202		21	0.517933	0.233472	1.71451		10	0.536524	0.138755	1.89222		-1.03589	ns
miR-196a1	hsa-miR-196a	8	1	0.102477	1.71438		21	1.64536	0.172031	10.4291		10	1.12891	0.215382	6.77924		1.45748	ns
miR-196b	hsa-miR-196b	8	1	0.120093	1.97828		21	0.771769	0.271145	5.59641		10	0.742739	0.117817	3.37051		1.03908	ns
miR-197	hsa-miR-197	8	1	0.268503	1.88471		21	0.487232	0.0659047	1.15618		10	0.516799	0.273455	1.63153		-1.06068	ns
miR-199a1	hsa-miR-199a	8	1	0.0365254	2.05179		21	0.850176	0.208978	2.82491		10	0.677984	0.0140363	1.42435		1.25398	ns
miR-199a1/199b	hsa-miR-199a-3p/b-3p	8	1	0.0096836	1.37717		21	0.607868	0.0531599	1.92212		10	0.322515	0.0449877	0.802285		1.88478	ns
miR-199b	hsa-miR-199b	8	1	0.0231578	2.65185		21	0.357305	0.121465	1.5474		10	0.207407	0.00519301	0.608581		1.72273	0.0365
miR-200a	hsa-miR-200a	8	1	0.0465103	1.66831		21	1.9779	0.110217	23.6495		10	2.09678	0.191145	16.5722		-1.0601	ns
miR-200b	hsa-miR-200b	8	1	0.445575	32.7237		21	8.74449	0.525301	55.4804		10	8.74331	1.00696	44.7539		1.00013	ns
miR-200c	hsa-miR-200c	8	1	0.670713	4.55534		21	1.5341	0.669181	5.00922		10	3.25698	0.721549	5.83086		-2.12305	0.0365
miR-202	hsa-miR-202	8	1	0.590492	4.00219		21	1.19388	0.122972	4.76094		10	2.86239	1.4671	4.73642		-2.39755	0.0012
miR-203	hsa-miR-203	8	1	0.161789	3.97322		21	1.53673	0.116972	48.8781		10	8.85591	1.30041	36.3648		-5.76282	0.0073
miR-205	hsa-miR-205	8	1	0.397123	1.49344		21	0.25348	0.00349725	1.75319		10	0.371513	0.00348977	2.43547		-1.46565	ns
miR-210	hsa-miR-210	8	1	0.666759	1.42677		21	2.10548	0.594569	22.1049		10	6.60644	2.5422	72.5562		-3.13774	0.0029
miR-214	hsa-miR-214	8	1	0.412354	2.12683		21	0.477456	0.168263	1.83036		10	0.521069	0.0816495	1.99362		-1.09135	ns
miR-219-1-3p	hsa-miR-219-1-3p	8	1	0.188181	5.722		21	2.94081	0.289018	8.32313		10	6.76785	4.4428	11.367		-2.30136	<0,0001
miR-219-2-3p	hsa-miR-219-2-3p	8	1	0.42593	17.5403		21	3.24565	0.586129	12.1015		10	7.45546	2.81496	32.265		-2.29707	0.0083
miR-221	hsa-miR-221	8	1	0.00677101	9.12452		21	0.550605	0.0803142	2.64846		10	2.02594	0.235167	14.0371		-3.67947	0.012
miR-222	hsa-miR-222	8	1	0.55201	1.65289		21	0.348001	0.103349	0.885389		10	1.09772	0.375319	2.41054		-3.15436	0.0004
miR-223	hsa-miR-223	8	1	0.0797701	8.4235		21	0.762591	0.283827	5.07315		10	2.24833	0.21656	5.96459		-2.94827	ns
miR-224	hsa-miR-224	8	1	0.288746	7.10344		21	0.426119	0.0681909	20.8658		10	0.772865	0.261813	8.55774		-1.81373	ns
miR-296-3p	hsa-miR-296-3p	8	1	0.353067	5.52699		21	1.66128	0.185324	8.10567		10	3.90323	1.66465	8.84212		-2.34954	0.0365
miR-298	hsa-miR-298	8	1	0.426371	3.39085		21	0.439531	0.174308	1.85951		10	1.26753	0.299801	3.29689		-2.88383	0.0057
miR-299-5p	hsa-miR-299-5p	8	1	0.610259	2.00677		21	0.227967	0.0367092	0.960904		10	0.270493	0.0531393	0.644214		-1.18654	ns
miR-301a	hsa-miR-301a	7	1	0.0564243	2.074		21	0.703932	0.196205	5.88764		10	0.246255	0.0380393	4.06326		2.85855	ns
miR-320a	hsa-miR-320a	8	1	0.260134	4.3601		21	0.890849	0.0976796	4.96742		10	1.75054	0.454181	2.19839		-1.96502	ns
miR-320b	hsa-miR-320b	8	1	0.314959	1.48623		21	0.301055	0.0822909	0.88946		10	0.467745	0.158617	1.59401		-1.55369	ns
miR-320c	hsa-miR-320c	8	1	0.297327	1.45542		21	0.26476	0.0784911	0.918701		10	0.429809	0.0885709	1.80874		-1.62339	ns
miR-320d	hsa-miR-320d	8	1	0.416278	1.99378		21	0.376481	0.117675	1.08661		10	0.641067	0.171171	2.1067		-1.70279	ns
miR-323-3p	hsa-miR-323-3p	8	1	0.329857	2.67184		21	0.283744	0.0584959	3.34336		10	0.481514	0.141512	1.67952		-1.69701	ns
miR-324-3p	hsa-miR-324-3p	8	1	0.466022	1.28609		21	0.449546	0.095591	1.03766		10	0.797961	0.397487	1.75484		-1.77504	0.0151
miR-324-5p	hsa-miR-324-5p	8	1	0.721099	2.01103		21	2.24868	1.04375	7.72543		10	3.93311	1.41703	21.4009		-1.74908	0.0495
miR-326	hsa-miR-326	8	1	0.688025	2.27755		21	0.594131	0.221739	2.53483		10	1.50808	0.583388	2.97751		-2.53829	0.0064
miR-328	hsa-miR-328	8	1	0.764757	4.23463		21	0.44059	0.144101	1.80158		10	1.37302	0.478561	2.86342		-3.11631	0.0002
miR-330-3p	hsa-miR-330-3p	8	1	0.216402	4.74242		21	1.85772	0.10629	9.01298		10	6.28926	2.04777	11.4075		-3.38548	0.0025
miR-330-5p	hsa-miR-330-5p	8	1	0.342959	11.3697		21	3.1328	0.1706	15.5896		10	6.08665	2.26035	20.2849		-1.94288	0.0365
miR-331	hsa-miR-331	8	1	0.748728	1.29309		21	1.10862	0.286503	2.86441		10	1.68179	0.434309	6.82931		-1.51702	ns
miR-331-5p	hsa-miR-331-5p	8	1	0.515443	2.98357		21	1.54367	0.500061	3.24442		10	2.98912	0.43453	7.29525		-1.93637	0.0266
miR-338-5p	hsa-miR-338-5p	8	1	0.506266	5.59569		21	0.398552	0.192991	1.06715		10	1.91904	0.671932	3.40962		-4.81503	<0,0001
miR-339	hsa-miR-339	8	1	0.494427	1.4214		21	1.11699	0.264882	6.78755		10	2.53593	0.789917	8.95507		-2.27032	ns
miR-339-3p	hsa-miR-339-3p	8	1	0.378306	1.49736		21	0.899905	0.402182	2.2162		10	1.36096	0.392459	2.42631		-1.51234	ns
miR-342	hsa-miR-342	8	1	0.108932	1.35019		21	2.06878	0.556037	8.96692		10	1.22466	0.287582	3.66343		1.68928	ns
miR-342-5p	hsa-miR-342-5p	8	1	0.627404	1.73639		21	2.61471	0.296996	7.36631		10	0.944912	0.315326	2.86956		2.76714	0.0296
miR-345	hsa-miR-345	8	1	0.362504	2.27333		21	0.591955	0.186517	1.93416		10	1.5711	0.476145	3.73448		-2.65409	0.005
miR-361	hsa-miR-361	8	1	0.0416287	1.98978		21	0.695456	0.216273	2.37069		10	1.25818	0.251759	2.48237		-1.80915	ns
miR-361-3p	hsa-miR-361-3p	8	1	0.358695	1.83615		21	0.82923	0.231766	2.30966		10	1.14806	0.496765	5.04253		-1.38449	ns
miR-362-3p	hsa-miR-362-3p	8	1	0.177088	3.69238		21	1.38679	0.396098	3.93417		10	2.34165	0.0808369	6.80122		-1.68855	ns
miR-362-5p	hsa-miR-362-5p	8	1	0.368384	3.49881		21	1.19407	0.222854	15.2299		10	1.94647	0.244736	7.1444		-1.63011	ns
miR-363	hsa-miR-363	8	1	0.255226	7.64029		21	2.17554	0.0673298	53.2701		10	6.52424	1.75496	71.3875		-2.9989	ns
miR-365-1	hsa-miR-365	8	1	0.146506	2.95651		21	1.00063	0.192153	2.51001		10	0.610081	0.145208	2.27982		1.64016	ns
miR-370	hsa-miR-370	8	1	0.559992	2.9575		21	0.648644	0.233398	2.85395		10	1.52407	0.579604	6.70428		-2.34962	0.0008
miR-374a	hsa-miR-374a	8	1	0.0317625	1.23322		21	0.573936	0.218479	1.51022		10	0.868797	0.0194073	3.01034		-1.51375	ns
miR-374b	hsa-miR-374b	8	1	0.161666	2.40394		21	0.960703	0.417772	2.56777		10	1.51228	0.10754	7.78367		-1.57414	ns
miR-375	hsa-miR-375	8	1	0.330564	1.3717		21	0.78277	0.0595368	8.58167		10	1.59584	0.119515	33.8681		-2.0387	ns
miR-376c	hsa-miR-368	8	1	0.000659145	3.40242		21	0.532612	0.194478	1.40128		10	0.204666	0.00637186	0.587992		2.60234	0.0083
miR-378	hsa-miR-378	8	1	0.442055	1.94898		21	0.331584	0.05252	2.61015		10	0.855315	0.425946	5.18154		-2.57948	0.0007
miR-380-5p	hsa-miR-380-5p	8	1	0.155229	138.712		21	0.0586812	0.0101571	58.147		10	0.0840428	0.0394789	245.191		-1.43219	ns
miR-381	hsa-miR-381	8	1	0.525529	1.89126		21	0.319076	0.118493	0.902831		10	0.519497	0.209881	1.05885		-1.62813	ns
miR-382	hsa-miR-382	8	1	0.10069	4.40058		21	0.52136	0.116792	3.56759		10	0.768764	0.0736846	1.39023		-1.47453	ns
miR-409-3p	hsa-miR-409-3p	8	1	0.317551	3.0804		21	0.581043	0.095291	2.46562		10	0.661286	0.0832681	1.97285		-1.1381	ns
miR-421	hsa-miR-421	8	1	0.380607	1.72976		21	0.9359	0.192683	2.61804		10	2.75307	0.449387	16.0098		-2.94163	0.0405
miR-422a	hsa-miR-422a	8	1	0.588949	3.58251		21	0.543686	0.119154	6.6905		10	1.58554	0.519789	10.0464		-2.91628	0.005
miR-423	hsa-miR-423	8	1	0.708218	1.7179		21	0.630777	0.238463	1.735		10	1.74771	0.576335	3.54206		-2.77072	0.0029
miR-423-5p	hsa-miR-423-5p	8	1	0.3217	5.51898		21	1.59271	0.104948	7.70076		10	2.24435	0.458254	4.08451		-1.40914	ns
miR-424	hsa-miR-424	8	1	0.0241596	3.05708		21	0.4034	0.0980713	1.74432		10	0.328542	0.0210626	1.99661		1.22785	ns
miR-425	hsa-miR-425	8	1	0.117101	2.11879		21	2.16115	0.398342	5.60631		10	2.10687	0.290367	8.01924		1.02576	ns
miR-425-3p	hsa-miR-425-3p	8	1	0.679822	2.47915		21	0.713073	0.277739	3.0888		10	2.06772	0.40018	6.83786		-2.89973	0.0094
miR-429	hsa-miR-429	8	1	0.442611	1.69272		21	2.30652	0.674229	35.8075		10	2.52074	0.245598	12.0457		-1.09287	ns
miR-431	hsa-miR-431	8	1	0.431771	4.84998		21	0.41079	0.184923	4.63606		10	0.89659	0.53038	1.76379		-2.1826	0.0006
miR-432	hsa-miR-432	8	1	0.388578	3.97603		21	0.300091	0.0997206	1.02174		10	0.258604	0.0862225	0.902277		1.16043	ns
miR-433	hsa-miR-433	8	1	0.731587	1.57719		21	0.249989	0.0921638	1.17211		10	0.541487	0.121222	0.900688		-2.16604	0.017
miR-448	hsa-miR-448	8	1	0.198442	1.24887		21	0.959975	0.143091	7.5044		10	0.955694	0.19341	14.7131		1.00448	ns
miR-451	hsa-miR-451	8	1	0.0123678	3.46717		21	0.154802	0.0429469	1.78082		10	0.0608085	0.00226283	0.186767		2.54573	0.0019
miR-452	hsa-miR-452	8	1	0.149346	3.17537		21	0.590926	0.0776034	1.6609		10	0.685034	0.18057	5.12588		-1.15925	ns
miR-454	hsa-miR-454	8	1	0.00391599	6.44219		21	4.39468	1.40524	33.8286		10	9.57834	1.8813	31.5447		-2.17953	ns
miR-455	hsa-miR-455	8	1	0.0359918	2.21655		21	0.549064	0.167304	2.95408		10	1.3316	0.302247	11.8276		-2.42522	ns
miR-455-3p	hsa-miR-455-3p	8	1	0.19205	1.29647		21	0.503593	0.133022	1.89337		10	0.990547	0.212726	8.51219		-1.96696	0.017
miR-483-3p	hsa-miR-483-3p	8	1	0.54394	3.52257		21	0.339275	0.0582244	0.958958		10	0.194368	0.0459288	0.346206		1.74553	0.0365
miR-483-5p	hsa-miR-483-5p	8	1	0.278683	2.81155		21	0.347728	0.112961	0.8151		10	0.857157	0.158987	1.34545		-2.46502	0.0329
miR-484	hsa-miR-484	8	1	0.548641	1.73022		21	1.54111	0.491521	5.73427		10	2.61943	1.46486	7.48045		-1.6997	0.0213
miR-485-3p	hsa-miR-485-3p	8	1	0.801993	3.19602		21	0.419483	0.116962	2.12265		10	0.811179	0.254865	1.60054		-1.93376	0.0029
miR-486	hsa-miR-486	8	1	0.688744	5.83056		21	0.138654	0.033003	0.759034		10	0.378544	0.107615	2.2744		-2.73013	0.0073
miR-487b	hsa-miR-487b	8	1	0.614445	3.23245		21	0.481585	0.167615	1.45315		10	0.500485	0.118068	1.05523		-1.03925	ns
miR-489	hsa-miR-489	8	1	0.3626	12.9808		21	3.56209	0.253676	14.5003		10	8.59307	4.2028	21.2247		-2.41237	0.0057
miR-490	hsa-miR-490	8	1	0.282139	8.77576		21	0.774536	0.186018	2.64632		10	1.46319	0.754175	2.68456		-1.88912	0.005
miR-491	hsa-miR-491	8	1	0.473594	1.41064		21	0.551394	0.105122	2.71159		10	1.03421	0.227147	6.09511		-1.87562	ns
miR-492	hsa-miR-492	8	1	0.382813	9.24606		21	2.65845	0.175969	44.0159		10	3.76125	0.921857	6.85555		-1.41483	ns
miR-493-3p	hsa-miR-493-3p	8	1	0.832552	2.02219		21	0.523038	0.267464	1.24935		10	0.828205	0.142116	1.68618		-1.58345	ns
miR-494	hsa-miR-494	8	1	0.236105	3.18369		21	0.199512	0.0322721	1.68294		10	0.991605	0.113831	1.85763		-4.97016	0.0191
miR-496	hsa-miR-496	8	1	0.127327	13.4523		21	3.34847	0.049727	21.4442		10	1.17883	0.189803	5.4901		2.84051	ns
miR-497	hsa-miR-497	8	1	0.0259375	1.78929		21	0.192998	0.0787187	0.669448		10	0.153123	0.0193209	0.402012		1.26041	ns
miR-500	hsa-miR-500	8	1	0.166197	2.65301		21	0.597625	0.143635	5.54982		10	1.23786	0.387828	5.27866		-2.0713	0.0365
miR-500	hsa-miR-500	8	1	0.406608	1.69526		21	0.633593	0.24978	2.73892		10	1.78856	0.434752	5.83259		-2.82289	0.0151
miR-501-3p	hsa-miR-501-3p	8	1	0.471708	1.76891		21	0.345589	0.105373	2.52583		10	0.912635	0.379374	3.76994		-2.64081	0.005
miR-501-5p	hsa-miR-501-5p	8	1	0.283712	4.48464		21	2.87918	0.356699	12.7539		10	4.88762	1.0303	10.9439		-1.69757	ns
miR-502	hsa-miR-502	8	1	0.470928	1.27705		21	0.495529	0.202313	2.75601		10	1.0027	0.283597	12.5903		-2.0235	0.0191
miR-502-3p	hsa-miR-502-3p	8	1	0.25265	1.58278		21	0.492311	0.0648773	2.11588		10	0.940089	0.167148	3.91917		-1.90954	0.0495
miR-503	hsa-miR-503	8	1	0.625509	3.5522		21	0.726364	0.243642	3.64907		10	2.39868	0.374746	12.0838		-3.30231	0.0073
miR-504	hsa-miR-504	8	1	0.317035	4.02603		21	0.399757	0.0937482	1.4715		10	0.638839	0.0998335	1.99854		-1.59807	ns
miR-505	hsa-miR-505	8	1	0.467505	1.68461		21	0.464095	0.166887	2.39918		10	1.43882	0.495741	3.4168		-3.10027	0.0025
miR-527	hsa-miR-527	8	1	0.0699738	6.97783		21	0.282302	0.0177126	3.84556		10	0.323168	0.0398115	2.0536		-1.14476	ns
miR-532	hsa-miR-532	8	1	0.228046	3.0458		21	0.677946	0.140354	4.79719		10	2.17711	0.224319	6.00502		-3.21133	ns
miR-532-3p	hsa-miR-532-3p	8	1	0.430601	1.64386		21	0.548471	0.122925	1.51514		10	1.08699	0.236957	3.49452		-1.98185	0.0038
miR-543	hsa-miR-543	8	1	0.474547	1.62252		21	0.733433	0.197833	2.50549		10	1.1296	0.219573	3.04983		-1.54015	ns
miR-548b-5p	hsa-miR-548b-5p	8	1	0.225875	4.98531		21	1.32085	0.227008	4.11663		10	2.79328	1.25026	6.47583		-2.11476	0.0094
miR-548c-5p	hsa-miR-548c-5p	8	1	0.339759	4.02459		21	1.63817	0.0445954	5.50352		10	2.75492	0.586776	5.72637		-1.6817	0.0495
miR-550-1	hsa-miR-550	8	1	0.414619	14.8712		21	0.452086	0.226354	0.954609		10	1.68546	0.501311	3.93821		-3.72819	0.0002
miR-555	hsa-miR-555	7	0.957892	0.289819	3.72891		21	40.7537	13.5584	68.7162		10	121.649	71.058	166.382		-2.98497	<0,0001
miR-557	hsa-miR-557	8	1	0.278492	5.14465		21	0.346344	0.099265	0.970124		10	1.36438	0.579415	1.95598		-3.93937	<0,0001
miR-564	hsa-miR-564	8	1	0.399997	8.59922		21	0.468256	0.14727	4.17916		10	1.10812	0.584465	2.79804		-2.36649	0.0011
miR-566	hsa-miR-566	8	1	0.646232	4.72726		21	0.568515	0.211985	9.96809		10	1.59145	1.09517	4.94415		-2.79931	0.0001
miR-574	hsa-miR-574	8	1	0.625594	7.28938		21	0.877769	0.302547	62.3347		10	2.26907	1.04063	3.32168		-2.58504	0.0005
miR-575	hsa-miR-575	8	1	0.417784	5.96143		21	0.513453	0.279049	2.50174		10	2.32899	1.26434	6.37274		-4.53594	0.0002
miR-591	hsa-miR-591	8	1	0.416599	5.07941		21	0.787646	0.316441	2.41602		10	1.808	0.537224	4.51433		-2.29545	0.0017
miR-593	hsa-miR-593	8	1	0.380045	11.4473		21	0.427898	0.255422	1.55091		10	1.42051	0.578074	2.84535		-3.31975	0.0004
miR-608	hsa-miR-608	8	1	0.302029	5.32862		21	0.391075	0.126538	21.092		10	0.456266	0.204626	4.622		-1.1667	ns
miR-609	hsa-miR-609	8	1	0.351247	2.99144		21	0.400696	0.0322477	1.06613		10	1.49139	0.839551	6.14415		-3.722	<0,0001
miR-610	hsa-miR-610	8	1	0.277287	6.67166		21	2.6706	0.42271	8.11341		10	4.36202	2.68947	11.4554		-1.63335	0.0296
miR-611	hsa-miR-611	8	1	0.395714	2.80042		21	2.17834	0.502181	7.65014		10	2.0657	0.371639	8.76381		1.05453	ns
miR-614	hsa-miR-614	6	1	0.345061	4.34738		21	5.97912	0.237616	46.3107		10	17.9739	6.42382	52.492		-3.00611	0.017
miR-615	hsa-miR-615	8	1	0.456852	2.77001		21	0.595965	0.124796	2.11223		10	2.7237	1.06961	4.91021		-4.57023	<0,0001
miR-616	hsa-miR-616	8	1	0.288107	2.92534		21	0.551293	0.150018	1.35156		10	2.00853	0.717342	2.73829		-3.64331	0.0001
miR-622	hsa-miR-622	8	1	0.436501	3.94475		21	0.997776	0.35332	3.99928		10	1.76794	0.775013	4.72121		-1.77188	0.0151
miR-625	hsa-miR-625	8	1	0.438105	2.77768		21	1.38769	0.631719	4.7967		10	1.10649	0.171779	3.61776		1.25413	ns
miR-628	hsa-miR-628	8	1	0.377523	2.5688		21	0.328468	0.098635	0.996668		10	0.462249	0.122354	1.64727		-1.40729	ns
miR-629	hsa-miR-629	8	1	0.419007	5.09212		21	0.312516	0.0775925	1.5971		10	0.960693	0.234972	1.35648		-3.07406	0.0022
miR-631	hsa-miR-631	8	1	0.227742	2.85247		21	0.334643	0.0635092	1.14011		10	0.5205	0.159631	1.30829		-1.55539	ns
miR-632	hsa-miR-632	8	1	0.628645	4.97591		21	1.85012	0.207125	6.58874		10	5.12761	1.37835	6.74735		-2.7715	0.0135
miR-636	hsa-miR-636	8	1	0.34745	8.38049		21	1.58226	0.141298	8.8342		10	5.06031	1.70798	9.15663		-3.19814	0.0033
miR-637	hsa-miR-637	8	1	0.377422	2.67368		21	0.344218	0.112341	3.96214		10	0.703936	0.220084	2.03929		-2.04503	ns
miR-641	hsa-miR-641	8	1	0.230483	3.25338		21	0.249412	0.0481286	1.72137		10	0.361985	0.128028	0.895117		-1.45135	ns
miR-645	hsa-miR-645	8	1	0.437963	12.4111		21	3.70981	0.311103	56.4817		10	6.20942	2.2919	14.381		-1.67378	ns
miR-646	hsa-miR-646	8	1	0.335359	3.67948		21	0.491345	0.208978	1.42614		10	1.50499	0.585705	2.70001		-3.06301	0.0004
miR-647	hsa-miR-647	8	1	0.392746	1.66185		21	0.474144	0.0986558	2.49488		10	0.841035	0.112107	1.33686		-1.7738	ns
miR-652	hsa-miR-652	8	1	0.342967	5.5038		21	4.65974	0.296326	12.7857		10	2.71434	1.67991	5.57402		1.71671	ns
miR-654	hsa-miR-654	8	1	0.377648	2.03038		21	0.289326	0.128704	0.83112		10	0.389696	0.313279	1.05506		-1.34691	0.0495
miR-654-3p	hsa-miR-654-3p	8	1	0.152863	4.35957		21	0.583086	0.0956558	4.89332		10	4.25141	0.675748	41.6082		-7.29122	0.0008
miR-658	hsa-miR-658	8	1	0.262287	35.6117		21	0.415178	0.126922	1.30364		10	0.468651	0.0966071	1.21262		-1.1288	ns
miR-660	hsa-miR-660	8	1	0.173377	12.0024		21	0.469494	0.187675	2.47103		10	0.703744	0.0593978	1.04785		-1.49894	ns
miR-661	hsa-miR-661	8	1	0.343567	1.77339		21	0.442001	0.235645	4.56096		10	1.1195	0.206491	3.633		-2.5328	ns
miR-662	hsa-miR-662	8	1	0.262139	5.64311		21	0.462156	0.287317	1.25363		10	2.05539	0.883203	4.14941		-4.4474	<0,0001
miR-664	hsa-miR-664	8	1	0.0592529	1.68456		21	1.23999	0.473245	3.71979		10	1.04827	0.0196342	1.79273		1.1829	ns
miR-665	hsa-miR-665	8	1	0.480593	3.56003		21	0.247197	0.101975	1.00288		10	0.947104	0.557282	4.86994		-3.83137	<0,0001
miR-668	hsa-miR-668	8	1	0.402914	7.18248		21	0.50398	0.146993	1.35406		10	1.82738	1.14359	21.5461		-3.6259	<0,0001
miR-671-3p	hsa-miR-671-3p	8	1	0.344204	5.21769		21	2.57251	0.225917	15.3227		10	5.5346	3.24678	8.41745		-2.15144	0.0135
miR-671-5p	hsa-miR-671-5p	8	1	0.444733	3.17452		21	0.513205	0.263981	1.62217		10	1.80409	0.743532	2.99759		-3.51534	0.0001
miR-675	hsa-miR-675	8	1	0.354596	4.36724		21	1.48035	0.184381	5.85398		10	4.46983	1.2845	7.27593		-3.01944	0.0044
miR-708	hsa-miR-708	8	1	0.260193	4.53161		21	3.30483	0.25387	18.5746		10	2.60148	1.55189	8.30414		1.27036	ns
miR-720	hsa-miR-720	8	1	0.216282	22.2805		21	3.41755	0.69168	52.4759		10	5.33734	0.68368	20.1946		-1.56174	ns
miR-744	hsa-miR-744	8	1	0.167013	7.64859		21	3.06623	0.352844	11.3215		10	3.80927	0.362968	13.0835		-1.24233	ns
miR-760	hsa-miR-760	8	1	0.320607	3.084		21	0.584102	0.250497	1.2132		10	1.65584	0.597196	2.77497		-2.83485	0.0007
miR-766	hsa-miR-766	8	1	0.449153	8.12363		21	0.303762	0.133775	0.767755		10	1.50071	1.04344	12.9933		-4.9404	<0,0001
miR-768-3p	hsa-miR-768-3p	8	1	0.712321	1.37511		21	0.298402	0.111787	0.763175		10	0.457787	0.0221929	0.919575		-1.53413	ns
miR-768-5p	hsa-miR-768-5p	8	1	0.836971	2.38104		21	0.313585	0.0669099	0.777118		10	0.429731	0.0294352	0.846715		-1.37038	ns
miR-769-5p	hsa-miR-769-5p	8	1	0.432224	1.27848		21	0.496445	0.194116	1.03554		10	0.515121	0.176245	2.50458		-1.03762	ns
miR-770-5p	hsa-miR-770-5p	8	1	0.498452	12.6343		21	1.93883	0.140673	17.0181		10	1.62139	0.324119	2.57625		1.19579	ns
miR-877	hsa-miR-877	8	1	0.34294	6.0031		21	2.33682	0.2667	15.5112		10	6.74593	1.86393	15.2159		-2.8868	0.0017
miR-885-3p	hsa-miR-885-3p	8	1	0.321651	3.1256		21	1.05427	0.330943	4.34878		10	1.29631	0.32182	4.74489		-1.22958	ns
miR-886-3p	hsa-miR-886-3p	8	1	0.0808909	11.903		21	6.52956	0.509133	99.5364		10	2.45334	0.25617	10.884		2.6615	ns
miR-886-5p	hsa-miR-886-5p	8	1	0.218909	6.38244		21	0.733171	0.211456	4.12903		10	1.20549	0.0523445	11.9098		-1.64421	ns
miR-891a	hsa-miR-891a	8	1	0.237317	2.43201		21	0.341595	0.173422	1.28119		10	1.63067	0.27864	2.81253		-4.7737	0.0025
miR-921	hsa-miR-921	8	1	0.45215	5.25149		21	1.19652	0.132537	3.51153		10	2.26227	0.713498	3.03524		-1.8907	ns
miR-923	hsa-miR-923	8	1	0.32019	4.12755		21	0.357998	0.0807466	0.956549		10	0.563668	0.277995	2.31347		-1.5745	0.0296
miR-933	hsa-miR-933	8	1	0.90998	1.54325		21	1.01695	0.736013	1.45451		10	1.35094	1.11177	1.68432		-1.32843	0.0038
miR-935	hsa-miR-935	8	1	0.211708	3.83971		21	0.405227	0.0761202	1.29398		10	0.59838	0.322013	1.10229		-1.47665	ns
miR-936	hsa-miR-936	8	1	0.575958	11.5852		21	1.72987	0.0685882	5.74099		10	4.79366	1.34949	13.2643		-2.77111	0.0151
miR-937	hsa-miR-937	8	1	0.413089	4.03606		21	0.535526	0.238157	1.3003		10	1.4404	0.525688	2.64721		-2.6897	0.0004
miR-941-1	hsa-miR-941	8	1	0.288344	1.65181		21	0.64031	0.122522	1.56743		10	1.58624	0.878842	2.15092		-2.47729	0.0002
miR-943	hsa-miR-943	8	1	0.13029	3.62514		21	1.1096	0.131235	8.53121		10	4.30397	1.47375	10.5436		-3.87884	0.0006
miR-1180	hsa-miR-1180	8	1	0.344154	5.67966		21	1.29253	0.130279	3.21273		10	1.84924	0.376298	5.16355		-1.43072	ns
miR-1183	hsa-miR-1183	8	1	0.517859	6.24699		21	2.88449	0.55103	14.972		10	5.40364	2.59113	12.3119		-1.87334	0.017
miR-1184	hsa-miR-1184	8	1	0.174258	10.136		21	1.48722	0.125099	16.2171		10	1.74921	0.0929388	7.12273		-1.17616	ns
miR-1200	hsa-miR-1200	8	1	0.307993	2.14972		21	0.459359	0.175455	1.02343		10	1.01085	0.232236	1.57575		-2.20056	0.0064
miR-1201	hsa-miR-1201	8	1	0.669244	1.8364		21	0.348343	0.188615	1.63203		10	0.592727	0.116743	1.71042		-1.70156	ns
miR-1202	hsa-miR-1202	8	1	0.148881	4.46023		21	1.67228	0.258427	5.68256		10	4.69431	1.02493	7.49697		-2.80714	0.0029
miR-1203	hsa-miR-1203	8	1	0.240258	3.94581		21	1.04472	0.113985	3.9481		10	1.96789	0.824099	5.90468		-1.88365	ns
miR-1207-5p	hsa-miR-1207-5p	8	1	0.212891	4.09442		21	1.31209	0.155078	3.42935		10	4.34649	2.32071	7.64178		-3.31266	<0,0001
miR-1208	hsa-miR-1208	8	1	0.151683	2.17054		21	0.347484	0.17141	1.02151		10	2.25146	0.244306	7.36638		-6.47932	0.0033
miR-1224-3p	hsa-miR-1224-3p	8	1	0.309555	6.58481		21	0.4131	0.162766	1.83298		10	1.67278	0.598442	2.99176		-4.04932	0.0003
miR-1224-5p	hsa-miR-1224-5p	8	1	0.356152	3.82481		21	1.99465	0.254621	4.76904		10	3.64312	2.04197	5.35107		-1.82645	0.0019
miR-1225-5p	hsa-miR-1225-5p	8	1	0.464514	6.09594		21	1.81323	0.14997	5.12505		10	2.42976	0.946296	4.98785		-1.34002	ns
miR-1226	hsa-miR-1226	7	1	0.46007	2.89628		21	0.782924	0.345644	8.02522		10	1.85586	1.02233	9.38927		-2.37042	0.0011
miR-1227	hsa-miR-1227	8	1	0.22325	3.59594		21	2.09332	0.242165	6.13561		10	4.30137	1.45453	6.2376		-2.05481	0.0044
miR-1228	hsa-miR-1228	8	1	0.200482	6.91232		21	1.4524	0.0891478	7.87267		10	3.49844	1.00262	10.4125		-2.40873	0.0296
miR-1229	hsa-miR-1229	8	1	0.256582	2.43814		21	0.450631	0.151883	1.72358		10	1.67845	0.491094	3.51334		-3.72466	0.0009
miR-1231	hsa-miR-1231	8	1	0.352078	10.5713		21	1.49029	0.177552	6.88392		10	5.90673	1.11024	21.0604		-3.96348	0.005
miR-1233	hsa-miR-1233	8	1	0.258461	4.84616		21	1.71241	0.202885	6.86876		10	5.47324	2.86197	9.91061		-3.19622	0.0012
miR-1234	hsa-miR-1234	8	1	0.283584	3.12186		21	0.477674	0.251457	1.55906		10	1.30041	0.344807	3.77421		-2.72237	0.0083
miR-1237	hsa-miR-1237	8	1	0.136075	3.84422		21	1.72378	0.18795	9.56799		10	3.73183	2.82863	6.7096		-2.16491	0.0094
miR-1238	hsa-miR-1238	8	1	0.446285	5.57511		21	1.9808	0.331274	5.89668		10	3.6916	2.36582	7.0531		-1.86369	0.0073
miR-1244	hsa-miR-1244	8	1	0.223893	3.29918		21	1.12108	0.087189	2.79132		10	4.85972	0.75829	17.4667		-4.33484	0.005
miR-1246	hsa-miR-1246	8	1	0.395507	2.61478		21	1.03646	0.2905	4.23307		10	1.85053	0.107536	3.75513		-1.78543	ns
miR-1247	hsa-miR-1247	8	1	0.227737	3.74478		21	0.36351	0.0971817	0.831083		10	1.22917	0.402265	2.42471		-3.38139	0.0001
miR-1248	hsa-miR-1248	5	1	0.501724	3.19085		15	2.31482	0.288508	6.57056		10	2.20811	0.0137362	5.10537		1.04832	ns
miR-1249	hsa-miR-1249	8	1	0.154552	2.8042		21	1.41638	0.0854877	8.69606		10	1.09458	0.742366	3.23418		1.29399	ns
miR-1253	hsa-miR-1253	8	1	0.27059	6.32924		21	0.858535	0.125963	5.35739		10	2.14924	1.02167	5.87718		-2.50338	0.0025
miR-1254	hsa-miR-1254	8	1	0.26409	6.26274		21	1.39081	0.167887	5.00805		10	4.46774	1.13819	7.26571		-3.21233	0.0008
miR-1258	hsa-miR-1258	8	1	0.307059	4.85243		21	1.46983	0.198831	3.48484		10	2.14569	0.826182	6.07562		-1.45982	ns
miR-1259	hsa-miR-1259	8	1	0.467543	2.69618		21	1.15119	0.516347	4.18736		10	1.05576	0.180427	1.81113		1.09038	ns
miR-1260	hsa-miR-1260	8	1	0.0934221	1.85234		21	0.590295	0.122997	1.29255		10	0.496703	0.0160265	2.27281		1.18843	ns
miR-1266	hsa-miR-1266	8	1	0.310094	2.94781		21	1.56695	0.152555	5.57376		10	2.76066	1.56926	6.59749		-1.76181	0.0495
miR-1269	hsa-miR-1269	8	1	0.383431	5.33502		21	0.56529	0.289538	3.01304		10	1.61762	0.630626	6.88818		-2.86157	0.0005
miR-1271	hsa-miR-1271	8	1	0.367117	4.46143		21	1.20552	0.14058	4.34714		10	2.46836	0.732634	5.12109		-2.04754	0.0191
miR-1273	hsa-miR-1273	8	1	0.218155	2.24681		21	1.09052	0.226917	3.32703		10	2.57086	1.34946	3.95293		-2.35747	0.0014
miR-1274a	hsa-miR-1274a	8	1	0.200809	16.5489		21	2.10274	0.450376	26.5125		10	2.4815	0.492972	5.98053		-1.18013	ns
miR-1275	hsa-miR-1275	8	1	0.235675	1.69914		21	0.33829	0.0654016	1.06083		10	0.865953	0.372907	3.52874		-2.5598	0.0064
miR-1276	hsa-miR-1276	8	1	0.238841	5.30264		21	2.32785	0.66799	13.6418		10	6.4608	2.60004	9.12419		-2.77544	0.005
miR-1281	hsa-miR-1281	8	1	0.347732	3.91604		21	3.11455	0.216014	15.9746		10	5.72356	4.51578	11.4516		-1.83768	0.0025
miR-1283-1	hsa-miR-1283	8	1	0.372418	7.79388		21	1.82039	0.374978	7.53584		10	3.24959	2.13386	8.97948		-1.7851	0.012
miR-1285-1	hsa-miR-1285	8	1	0.145816	2.84828		21	1.4132	0.22087	4.40773		10	3.1816	1.28961	4.50209		-2.25134	0.0014
miR-1290	hsa-miR-1290	8	1	0.48441	24.833		21	8.05907	0.287347	29.2578		10	4.32093	1.58403	16.5531		1.86512	ns
miR-1291	hsa-miR-1291	8	1	0.389517	4.34741		21	0.892124	0.339936	3.71681		10	1.4276	0.595962	3.64967		-1.60023	ns
miR-1292	hsa-miR-1292	8	1	0.548327	10.3634		21	2.17698	0.506538	8.49477		10	7.45446	3.28003	13.6389		-3.42422	0.0011
miR-1296	hsa-miR-1296	8	1	0.24541	4.99489		21	1.42432	0.20201	6.49016		10	3.13086	0.836956	5.87506		-2.19815	ns
miR-1300	hsa-miR-1300	8	1	0.54934	12.1363		21	2.30343	0.52293	12.6855		10	5.2586	1.74879	16.4084		-2.28294	0.0296
miR-1301	hsa-miR-1301	8	1	0.359528	20.4781		21	0.330286	0.0989032	1.28089		10	1.34347	0.533809	2.82388		-4.06761	0.0003
miR-1303	hsa-miR-1303	8	1	0.585169	11.3157		21	4.52818	0.717585	22.5681		10	11.6292	2.2485	28.8255		-2.56819	0.0073
miR-1304	hsa-miR-1304	8	1	0.154594	2.98238		21	1.25565	0.166742	4.36607		10	3.0374	1.01452	4.04594		-2.41899	0.0038
miR-1306	hsa-miR-1306	8	1	0.420621	3.48637		21	0.671471	0.36609	2.57427		10	2.48354	0.761552	4.05043		-3.69865	0.0002
miR-1308	hsa-miR-1308	8	1	0.13355	2.5915		21	1.38227	0.427284	7.75911		10	1.33497	0.059407	2.24616		1.03543	ns
miR-1322	hsa-miR-1322	8	1	0.369075	13.9314		21	1.17159	0.204533	3.4376		10	2.42948	0.776934	7.18706		-2.07367	0.0064
miR-1825	hsa-miR-1825	8	1	0.618778	8.269		21	2.32634	0.461152	17.8231		10	5.2968	2.03506	10.6524		-2.27688	0.0008
miR-1826	hsa-miR-1826	8	1	0.390567	1.67695		21	0.919144	0.243421	2.45903		10	2.83788	0.771905	15.0497		-3.08752	0.0008
