# Supplementary material for: MiR-190b, the highest up-regulated miRNA in ERα-positive compared to ERα-negative breast tumors, a new biomarker in breast cancers?
Source: BMC Cancer. 2015 Jul 5;15:499. doi: 10.1186/s12885-015-1505-5 (PMC4491222; doi:10.1186/s12885-015-1505-5)
Supplement: Additional file 5: Table S3. — Relative miRNA expression levels of the 30 selected miRNAs in breast cancer. Results in breast tumors are expressed as the median (range) of miRNA level relative to normal breast tissues. For each miRNA, we report the fold-change (FC) between breast tumors and normal breast tissue and the p-value associated to Mann–Whitney test (ns for not significant). These 30 miRNAs are ranked according their expression level in ER+ compared to ER- breast tumors (Table 3). [file 12885_2015_1505_MOESM5_ESM.xls]

## Sheet: Feuil1
Table S3: Relative miRNA expression levels of the 30 selected miRNAs in breast cancer.
Results in breast tumors are expressed as the median (range) of miRNA level relative to normal breast tissues. For each miRNA, we report the fold-change (FC) between breast tumors and normal breast tissue and the p-value associated to Mann-Whitney test (ns for not significant). These 30 miRNAs are ranked according their expression level in ER+ compared to ER- breast tumors (Table 3).
Official name	ER+/ER-	Normal	Breast tumors (n=153)	Cancer/Normal
	FC	breast tissue (n=8)		FC	p-value
12 miRNAs up-regulated in ER+ compared to ER- breast tumors
miR-190b	23.30	1.0 (0.32-1.57)	3.12 (0.02-32.3)	3.12	ns
miR-26a1	3.64	1.0 (0.77-4.06)	0.20 (0.02-1.78)	-5.00	<0.0001
miR-342-5p	2.18	1.0 (0.78-2.16)	1.57 (0.10-19.4)	1.57	ns
miR-101-1	2.01	1.0 (0.69-8.05)	0.20 (0.01-2.10)	-4.76	<0.0001
let-7b	1.75	1.0 (0.71-1.69)	0.41 (0.04-2.04)	-2.44	<0.0001
miR-30e	1.68	1.0 (0.70-2.98)	0.60 (0.10-4.57)	-1.67	0.0138
miR-30c2	1.60	1.0 (0.69-1.72)	0.42 (0.09-3.06)	-2.38	0.0003
miR-143	1.52	1.0 (0.45-2.72)	0.19 (0.02-1.40)	-5.26	<0.0001
miR-26b	1.44	1.0 (0.68-4.38)	0.41 (0.06-2.93)	-2.44	0.0006
miR-376c	1.43	1.0 (0.52-3.04)	0.12 (0.02-1.55)	-8.33	<0.0001
miR-193b	1.43	1.0 (0.43-1.79)	1.26 (0.10-9.17)	1.26	ns
let-7a	1.24	1.0 (0.73-1.79)	0.55 (0.11-2.99)	-1.82	0.0005
8 miRNAs down-regulated in ER+ compared to ER- breast tumors
miR-18a	-2.24	1.0 (0.49-3.33)	0.63 (0.06-23.9)	-1.59	ns
miR-654-3p	-2.16	1.0 (0.72-1.34)	0.38 (0.04-17.8)	-2.63	0.0089
miR-18b	-2.07	1.0 (0.47-4.45)	0.59 (0.07-25.3)	-1.69	ns
miR-155	-1.93	1.0 (0.55-4.24)	2.61 (0.35-32.0)	2.61	0.0055
miR-1244	-1.91	1.0 (0.73-1.69)	1.49 (0.16-25.3)	1.49	0.0427
miR-203	-1.72	1.0 (0.51-2.43)	1.02 (0.02-19.6)	1.02	ns
miR-92a1	-1.54	1.0 (0.68-1.40)	0.38 (0.09-8.95)	-2.63	0.0001
miR-146a	-1.36	1.0 (0.54-3.71)	0.76 (0.07-4.25)	-1.31	ns
10 miRNAs not differentially expressed in ER+ compared to ER-
miR-451	1.23	1.0 (0.32-11.1)	0.15 (0.01-14.0)	-6.67	0.0004
miR-21	1.12	1.0 (0.49-5.26)	1.98 (0.21-16.6)	1.98	0.0469
miR-22	1.08	1.0 (0.38-4.51)	0.69 (0.09-12.9)	-1.45	ns
miR-494	-1.07	1.0 (0.85-2.17)	0.66 (0.02-9.03)	-1.51	0.0396
miR-338-5p	-1.15	1.0 (0.79-1.78)	0.87 (0.12-5.08)	-1.15	ns
miR-19a	-1.24	1.0 (0.70-2.13)	0.37 (0.02-14.4)	-2.70	0.0007
miR-222	-1.28	1.0 (0.63-2.30)	0.48 (0.04-3.88)	-2.08	0.0003
miR-206	-1.29	1.0 (0.01-2.28)	0.27 (0.01-7.71)	-3.70	0.0111
miR-221	-1.31	1.0 (0.65-1.92)	0.46 (0.05-5.55)	-2.17	0.0013
miR-891a	-1.51	1.0 (0.77-1.64)	1.65 (0.14-15.5)	1.65	ns
